# Supplementary material for: Bis(2,2′-bipyridine)(pyridin-2-olato)ruthenium(II) hexa­fluorido­phosphate benzene hemisolvate
Source: Acta Crystallogr Sect E Struct Rep Online. 2011 Nov 5;67(Pt 12):m1687. doi: 10.1107/S1600536811045454 (PMC3238613; doi:10.1107/S1600536811045454)
Supplement: Supplementary file 1 [file e-67-m1687-sup1.cif]

##############################################################################
#                                                                            #
# This CIF contains the data in a paper accepted for publication in          #
# Acta Crystallographica Section E. It conforms to the requirements of       #
# Notes for Authors for Acta Crystallographica Section E, and has been       #
# peer reviewed under the auspices of the IUCr Commission on Journals.       #
#                                                                            #
# Full details of the Crystallographic Information File format               #
# are given in the paper "The Crystallographic Information File (CIF):       #
# a New Standard Archive File for Crystallography" by S. R. Hall, F. H.      #
# Allen and I. D. Brown [Acta Cryst. (1991), A47, 655-685].                  #
#                                                                            #
# The current version of the core CIF dictionary is obtainable from          #
# ftp://ftp.iucr.org/pub/cif_core.dic.                                       #
#                                                                            #
# Software is freely available for graphical display of the structure(s)     #
# in this CIF. For information consult the CIF software page                 #
# http://www.iucr.org/resources/cif/software.                                #
#                                                                            #
# This file may be used for bona fide research purposes within the           #
# scientific community so long as proper attribution is given to the journal # 
# article from which it was obtained.                                        #
#                                                                            #
##############################################################################
data_I
_audit_creation_method     SHELXL-97
_chemical_name_systematic
;
Bis(2,2'-bipyridine)(pyridin-2-olato)ruthenium(II) hexafluoridophosphate
benzene hemisolvate
;
_chemical_name_common     ?
_chemical_formula_moiety     'C25 H20 N5 O Ru +, F6 P -, 0.5(C6 H6)'
_chemical_formula_sum     'C28 H23 F6 N5 O P Ru'
_chemical_formula_iupac     '[Ru (C5 H4 N O) (C10 H8 N2)2] P F6, 0.5C6 H6'
_chemical_formula_weight     688.53
_chemical_melting_point     ?
_symmetry_cell_setting     monoclinic
_symmetry_space_group_name_H-M     'C 2/c'
_symmetry_space_group_name_Hall     '-C 2yc'
loop_
    _symmetry_equiv_pos_as_xyz
    'x, y, z'
    '-x, y, -z+1/2'
    'x+1/2, y+1/2, z'
    '-x+1/2, y+1/2, -z+1/2'
    '-x, -y, -z'
    'x, -y, z-1/2'
    '-x+1/2, -y+1/2, -z'
    'x+1/2, -y+1/2, z-1/2'
_cell_length_a     21.4180(4)
_cell_length_b     17.5316(4)
_cell_length_c     16.8375(3)
_cell_angle_alpha     90.00
_cell_angle_beta     113.3866(7)
_cell_angle_gamma     90.00
_cell_volume     5802.9(2)
_cell_formula_units_Z     8
_cell_measurement_reflns_used     24054
_cell_measurement_theta_min     3.04
_cell_measurement_theta_max     27.57
_cell_measurement_temperature     200(2)
_exptl_crystal_description     block
_exptl_crystal_colour     black
_exptl_crystal_size_max     0.26
_exptl_crystal_size_mid     0.22
_exptl_crystal_size_min     0.10
_exptl_crystal_density_diffrn     1.576
_exptl_crystal_density_meas     ?
_exptl_crystal_density_method     'not measured'
_exptl_crystal_F_000     2752
_exptl_absorpt_coefficient_mu     0.665
_exptl_absorpt_correction_type     multi-scan
_exptl_absorpt_process_details     '(ABSCOR; Rigaku, 1995))'
_exptl_absorpt_correction_T_min     0.8461
_exptl_absorpt_correction_T_max     0.9365
_diffrn_ambient_temperature     200(2)
_diffrn_radiation_type     MoK\a
_diffrn_radiation_wavelength     0.71075
_diffrn_measurement_device_type     'Rigaku R-AXIS RAPID'
_diffrn_measurement_method     \w
_diffrn_reflns_number     28444
_diffrn_reflns_av_R_equivalents     0.0259
_diffrn_reflns_av_sigmaI/netI     0.0206
_diffrn_reflns_theta_min     3.04
_diffrn_reflns_theta_max     27.48
_diffrn_reflns_theta_full     27.48
_diffrn_measured_fraction_theta_max     0.999
_diffrn_measured_fraction_theta_full     0.999
_diffrn_reflns_limit_h_min     -25
_diffrn_reflns_limit_h_max     27
_diffrn_reflns_limit_k_min     -22
_diffrn_reflns_limit_k_max     22
_diffrn_reflns_limit_l_min     -21
_diffrn_reflns_limit_l_max     21
_diffrn_standards_number     ?
_diffrn_standards_interval_count     ?
_diffrn_standards_interval_time     ?
_diffrn_standards_decay_%     ?
_refine_special_details
;
Refinement of <i>F</i>^2^ against ALL reflections. The weighted <i>R</i>-factor
<i>wR</i> and goodness of fit <i>S</i> are based on <i>F</i>^2^, conventional
<i>R</i>-factors <i>R</i> are based on <i>F</i>, with <i>F</i> set to zero for
negative <i>F</i>^2^. The threshold expression of <i>F</i>^2^ >
\s(<i>F</i>^2^) is used only for calculating <i>R</i>-factors(gt) <i>etc</i>.
and is not relevant to the choice of reflections for refinement.
<i>R</i>-factors based on <i>F</i>^2^ are statistically about twice as large
as those based on <i>F</i>, and <i>R</i>- factors based on ALL data will be
even larger.
;
_reflns_number_total     6649
_reflns_number_gt     6068
_reflns_threshold_expression     I>2sigma(I)
_refine_ls_structure_factor_coef     Fsqd
_refine_ls_matrix_type     full
_refine_ls_R_factor_all     0.0509
_refine_ls_R_factor_gt     0.0467
_refine_ls_wR_factor_gt     0.1485
_refine_ls_wR_factor_ref     0.1550
_refine_ls_goodness_of_fit_ref     1.143
_refine_ls_restrained_S_all     1.149
_refine_ls_number_reflns     6649
_refine_ls_number_parameters     364
_refine_ls_number_restraints     3
_refine_ls_hydrogen_treatment     constr
_refine_ls_weighting_scheme     calc
_refine_ls_weighting_details
        'calc w=1/[\s^2^(Fo^2^)+(0.0839P)^2^+20.9991P] where P=(Fo^2^+2Fc^2^)/3'
_atom_sites_solution_hydrogens     geom
_atom_sites_solution_primary     direct
_atom_sites_solution_secondary     difmap
_refine_ls_shift/su_max     0.001
_refine_ls_shift/su_mean     0.000
_refine_diff_density_max     2.151
_refine_diff_density_min     -0.516
_refine_ls_extinction_method     none
_refine_ls_extinction_coef     ?
loop_
    _atom_type_symbol
    _atom_type_description
    _atom_type_scat_dispersion_real
    _atom_type_scat_dispersion_imag
    _atom_type_scat_source
    'C' 'C' 0.0033 0.0016
                         'International Tables Vol C Tables 4.2.6.8 and 6.1.1.4'
    'H' 'H' 0.0000 0.0000
                         'International Tables Vol C Tables 4.2.6.8 and 6.1.1.4'
    'N' 'N' 0.0061 0.0033
                         'International Tables Vol C Tables 4.2.6.8 and 6.1.1.4'
    'O' 'O' 0.0106 0.0060
                         'International Tables Vol C Tables 4.2.6.8 and 6.1.1.4'
    'F' 'F' 0.0171 0.0103
                         'International Tables Vol C Tables 4.2.6.8 and 6.1.1.4'
    'P' 'P' 0.1023 0.0942
                         'International Tables Vol C Tables 4.2.6.8 and 6.1.1.4'
    'Ru' 'Ru' -1.2594 0.8363
                         'International Tables Vol C Tables 4.2.6.8 and 6.1.1.4'
_computing_data_collection     'RAPID-AUTO (Rigaku, 2002)'
_computing_cell_refinement     'RAPID-AUTO (Rigaku, 2002)'
_computing_data_reduction     'RAPID-AUTO (Rigaku, 2002)'
_computing_structure_solution     'SIR2004 (Burla <i>et al.</i>, 2005)'
_computing_structure_refinement     'SHELXL97 (Sheldrick, 2008)'
_computing_molecular_graphics
;
<i>Yadokari-XG</i>  (Wakita, 2001; Kabuto <i>et al.</i>, 2009)
and ORTEP-3 for Windows (Farrugia, 1997)
;
_computing_publication_material
;
<i>Yadokari-XG</i>  (Wakita, 2001; Kabuto <i>et al.</i>, 2009)
and
publCIF (Westrip, 2010)
;
loop_
    _atom_site_type_symbol
    _atom_site_label
    _atom_site_fract_x
    _atom_site_fract_y
    _atom_site_fract_z
    _atom_site_U_iso_or_equiv
    _atom_site_adp_type
    _atom_site_calc_flag
    _atom_site_refinement_flags
    _atom_site_occupancy
    _atom_site_symmetry_multiplicity
    _atom_site_disorder_assembly
    _atom_site_disorder_group
    Ru Ru1 0.280946(13) 0.392843(15) 0.163094(17) 0.02747(12) Uani d . 1 1 . .
    O O1 0.17546(13) 0.36260(16) 0.10031(17) 0.0372(6) Uani d . 1 1 . .
    N N1 0.22692(17) 0.38041(18) 0.2407(2) 0.0339(6) Uani d . 1 1 . .
    N N2 0.26308(16) 0.50618(18) 0.14929(19) 0.0317(6) Uani d . 1 1 . .
    N N3 0.37222(15) 0.43350(17) 0.24506(19) 0.0302(6) Uani d . 1 1 . .
    N N4 0.31600(15) 0.38774(16) 0.06626(19) 0.0286(6) Uani d . 1 1 . .
    N N5 0.30459(16) 0.27879(17) 0.16586(19) 0.0308(6) Uani d . 1 1 . .
    C C1 0.16864(19) 0.3599(2) 0.1738(3) 0.0363(8) Uani d . 1 1 . .
    C C2 0.1113(2) 0.3371(3) 0.1884(3) 0.0540(11) Uani d . 1 1 . .
    H H1 0.0707 0.3215 0.1420 0.065 Uiso calc R 1 1 . .
    C C3 0.1159(3) 0.3380(4) 0.2720(4) 0.0644(14) Uani d . 1 1 . .
    H H2 0.0776 0.3236 0.2835 0.077 Uiso calc R 1 1 . .
    C C4 0.1753(3) 0.3597(3) 0.3397(3) 0.0601(13) Uani d . 1 1 . .
    H H3 0.1780 0.3600 0.3974 0.072 Uiso calc R 1 1 . .
    C C5 0.2304(2) 0.3807(3) 0.3224(3) 0.0436(9) Uani d . 1 1 . .
    H H4 0.2714 0.3957 0.3685 0.052 Uiso calc R 1 1 . .
    C C6 0.2038(2) 0.5384(2) 0.0970(3) 0.0401(8) Uani d . 1 1 . .
    H H5 0.1649 0.5069 0.0713 0.048 Uiso calc R 1 1 . .
    C C7 0.1978(3) 0.6152(2) 0.0796(3) 0.0458(10) Uani d . 1 1 . .
    H H6 0.1554 0.6359 0.0420 0.055 Uiso calc R 1 1 . .
    C C8 0.2535(2) 0.6619(2) 0.1170(3) 0.0449(9) Uani d . 1 1 . .
    H H7 0.2503 0.7149 0.1043 0.054 Uiso calc R 1 1 . .
    C C9 0.3143(2) 0.6303(2) 0.1736(3) 0.0428(9) Uani d . 1 1 . .
    H H8 0.3531 0.6617 0.2015 0.051 Uiso calc R 1 1 . .
    C C10 0.3179(2) 0.5522(2) 0.1889(2) 0.0330(7) Uani d . 1 1 . .
    C C11 0.37965(19) 0.5111(2) 0.2461(2) 0.0328(7) Uani d . 1 1 . .
    C C12 0.4391(2) 0.5460(2) 0.2990(3) 0.0420(9) Uani d . 1 1 . .
    H H9 0.4437 0.5998 0.2979 0.050 Uiso calc R 1 1 . .
    C C13 0.4921(2) 0.5020(3) 0.3539(3) 0.0491(10) Uani d . 1 1 . .
    H H10 0.5333 0.5254 0.3912 0.059 Uiso calc R 1 1 . .
    C C14 0.4850(2) 0.4241(3) 0.3545(3) 0.0482(10) Uani d . 1 1 . .
    H H11 0.5208 0.3932 0.3925 0.058 Uiso calc R 1 1 . .
    C C15 0.4241(2) 0.3915(2) 0.2981(3) 0.0386(8) Uani d . 1 1 . .
    H H12 0.4194 0.3376 0.2974 0.046 Uiso calc R 1 1 . .
    C C16 0.32495(19) 0.4469(2) 0.0210(2) 0.0350(7) Uani d . 1 1 . .
    H H13 0.3142 0.4967 0.0339 0.042 Uiso calc R 1 1 . .
    C C17 0.3490(2) 0.4385(2) -0.0435(3) 0.0407(8) Uani d . 1 1 . .
    H H14 0.3551 0.4819 -0.0735 0.049 Uiso calc R 1 1 . .
    C C18 0.3641(2) 0.3664(3) -0.0639(3) 0.0418(9) Uani d . 1 1 . .
    H H15 0.3798 0.3591 -0.1088 0.050 Uiso calc R 1 1 . .
    C C19 0.35571(19) 0.3049(2) -0.0169(2) 0.0360(8) Uani d . 1 1 . .
    H H16 0.3661 0.2547 -0.0292 0.043 Uiso calc R 1 1 . .
    C C20 0.33226(16) 0.3167(2) 0.0476(2) 0.0290(7) Uani d . 1 1 . .
    C C21 0.32396(17) 0.2552(2) 0.1020(2) 0.0299(7) Uani d . 1 1 . .
    C C22 0.3350(2) 0.1789(2) 0.0904(2) 0.0364(8) Uani d . 1 1 . .
    H H17 0.3475 0.1635 0.0445 0.044 Uiso calc R 1 1 . .
    C C23 0.3277(2) 0.1252(2) 0.1467(3) 0.0431(9) Uani d . 1 1 . .
    H H18 0.3349 0.0726 0.1398 0.052 Uiso calc R 1 1 . .
    C C24 0.3098(2) 0.1493(2) 0.2127(3) 0.0451(9) Uani d . 1 1 . .
    H H19 0.3053 0.1136 0.2525 0.054 Uiso calc R 1 1 . .
    C C25 0.2985(2) 0.2257(2) 0.2202(2) 0.0382(8) Uani d . 1 1 . .
    H H20 0.2858 0.2417 0.2656 0.046 Uiso calc R 1 1 . .
    C C26 0.5000 0.060(2) 0.2500 0.261(14) Uiso d SD 1 2 . .
    C C27 0.5069(15) 0.0841(17) 0.1670(15) 0.315(14) Uiso d D 1 1 . .
    C C28 0.5073(13) 0.1660(16) 0.1687(14) 0.298(13) Uiso d D 1 1 . .
    C C29 0.5000 0.195(2) 0.2500 0.280(15) Uiso d SD 1 2 . .
    P P1 0.08171(6) 0.20091(7) 0.47206(7) 0.0441(3) Uani d . 1 1 . .
    F F1 0.00943(19) 0.1814(3) 0.4681(3) 0.1085(16) Uani d . 1 1 . .
    F F2 0.15314(17) 0.2239(2) 0.4717(2) 0.0824(11) Uani d . 1 1 . .
    F F3 0.0591(2) 0.2868(2) 0.4424(3) 0.0974(13) Uani d . 1 1 . .
    F F4 0.05521(19) 0.1762(2) 0.3729(2) 0.0841(11) Uani d . 1 1 . .
    F F5 0.1062(3) 0.11723(19) 0.5001(3) 0.1089(18) Uani d . 1 1 . .
    F F6 0.10849(19) 0.2264(2) 0.5700(2) 0.0755(10) Uani d . 1 1 . .
loop_
    _atom_site_aniso_label
    _atom_site_aniso_U_11
    _atom_site_aniso_U_22
    _atom_site_aniso_U_33
    _atom_site_aniso_U_12
    _atom_site_aniso_U_13
    _atom_site_aniso_U_23
    Ru1 0.02940(17) 0.02765(17) 0.02682(17) -0.00189(9) 0.01271(12) -0.00315(9)
    O1 0.0341(13) 0.0431(15) 0.0339(13) -0.0043(11) 0.0131(11) -0.0066(11)
    N1 0.0383(16) 0.0330(15) 0.0337(16) -0.0018(12) 0.0177(14) -0.0043(12)
    N2 0.0361(15) 0.0319(15) 0.0305(14) 0.0024(12) 0.0169(12) -0.0018(12)
    N3 0.0316(14) 0.0308(15) 0.0306(14) -0.0012(11) 0.0149(12) -0.0031(11)
    N4 0.0276(14) 0.0309(15) 0.0278(14) -0.0024(11) 0.0117(12) -0.0032(11)
    N5 0.0342(15) 0.0284(14) 0.0311(14) -0.0036(12) 0.0143(12) -0.0024(11)
    C1 0.0350(18) 0.0373(19) 0.0374(19) -0.0013(15) 0.0153(16) -0.0033(15)
    C2 0.040(2) 0.065(3) 0.061(3) -0.008(2) 0.024(2) -0.002(2)
    C3 0.058(3) 0.078(4) 0.077(4) -0.003(3) 0.047(3) 0.004(3)
    C4 0.075(3) 0.071(3) 0.049(3) 0.003(3) 0.041(3) 0.003(2)
    C5 0.053(2) 0.045(2) 0.035(2) 0.0014(18) 0.0199(19) -0.0035(16)
    C6 0.042(2) 0.040(2) 0.0370(19) 0.0065(16) 0.0151(17) 0.0008(16)
    C7 0.057(3) 0.041(2) 0.042(2) 0.0138(18) 0.022(2) 0.0058(17)
    C8 0.063(3) 0.033(2) 0.047(2) 0.0104(18) 0.031(2) 0.0062(16)
    C9 0.058(2) 0.0318(19) 0.049(2) -0.0037(17) 0.033(2) -0.0042(17)
    C10 0.0435(19) 0.0289(17) 0.0350(18) -0.0001(14) 0.0244(16) -0.0039(13)
    C11 0.0375(18) 0.0317(17) 0.0364(18) -0.0061(14) 0.0221(15) -0.0066(14)
    C12 0.043(2) 0.038(2) 0.051(2) -0.0098(16) 0.0244(19) -0.0139(17)
    C13 0.035(2) 0.057(3) 0.052(2) -0.0104(18) 0.0133(19) -0.014(2)
    C14 0.035(2) 0.053(3) 0.050(2) 0.0005(18) 0.0089(18) -0.001(2)
    C15 0.036(2) 0.038(2) 0.038(2) -0.0004(15) 0.0105(17) 0.0023(15)
    C16 0.0395(19) 0.0323(18) 0.0345(18) -0.0007(14) 0.0162(15) -0.0011(14)
    C17 0.051(2) 0.038(2) 0.040(2) -0.0022(17) 0.0255(18) 0.0046(16)
    C18 0.050(2) 0.044(2) 0.042(2) -0.0015(18) 0.0287(19) -0.0015(17)
    C19 0.0385(19) 0.0352(19) 0.0380(19) -0.0012(15) 0.0191(16) -0.0058(15)
    C20 0.0253(15) 0.0320(17) 0.0279(16) -0.0033(12) 0.0087(13) -0.0024(13)
    C21 0.0283(16) 0.0318(17) 0.0279(16) -0.0021(13) 0.0092(13) -0.0029(13)
    C22 0.0409(19) 0.0336(18) 0.0350(18) 0.0016(15) 0.0153(16) -0.0032(14)
    C23 0.054(2) 0.0284(17) 0.047(2) 0.0025(17) 0.021(2) 0.0012(16)
    C24 0.059(3) 0.034(2) 0.043(2) -0.0004(18) 0.021(2) 0.0060(16)
    C25 0.050(2) 0.0344(19) 0.0343(18) -0.0021(16) 0.0207(17) 0.0014(15)
    P1 0.0401(5) 0.0446(6) 0.0454(6) -0.0092(4) 0.0148(5) -0.0035(5)
    F1 0.063(2) 0.157(4) 0.120(3) -0.048(2) 0.051(2) -0.029(3)
    F2 0.0651(19) 0.107(3) 0.087(2) -0.0391(19) 0.0433(18) -0.044(2)
    F3 0.097(3) 0.055(2) 0.113(3) 0.0047(19) 0.013(2) 0.006(2)
    F4 0.091(2) 0.103(3) 0.0497(17) -0.043(2) 0.0180(17) -0.0177(17)
    F5 0.114(3) 0.0402(17) 0.110(3) -0.0007(18) -0.023(3) -0.0036(18)
    F6 0.098(2) 0.082(2) 0.0528(17) -0.0333(19) 0.0366(17) -0.0147(16)
loop_
    _geom_bond_atom_site_label_1
    _geom_bond_atom_site_label_2
    _geom_bond_site_symmetry_2
    _geom_bond_distance
    _geom_bond_publ_flag
    Ru1 N2 . 2.019(3) yes
    Ru1 N3 . 2.023(3) yes
    Ru1 N4 . 2.050(3) yes
    Ru1 N5 . 2.059(3) yes
    Ru1 N1 . 2.073(3) yes
    Ru1 O1 . 2.146(3) yes
    Ru1 C1 . 2.549(4) ?
    O1 C1 . 1.303(5) ?
    N1 C5 . 1.347(5) ?
    N1 C1 . 1.357(5) ?
    N2 C6 . 1.348(5) ?
    N2 C10 . 1.361(5) ?
    N3 C15 . 1.337(5) ?
    N3 C11 . 1.369(5) ?
    N4 C16 . 1.345(5) ?
    N4 C20 . 1.364(4) ?
    N5 C25 . 1.347(5) ?
    N5 C21 . 1.362(5) ?
    C1 C2 . 1.403(6) ?
    C2 C3 . 1.370(7) ?
    C2 H1 . 0.9500 ?
    C3 C4 . 1.383(8) ?
    C3 H2 . 0.9500 ?
    C4 C5 . 1.373(7) ?
    C4 H3 . 0.9500 ?
    C5 H4 . 0.9500 ?
    C6 C7 . 1.372(6) ?
    C6 H5 . 0.9500 ?
    C7 C8 . 1.376(7) ?
    C7 H6 . 0.9500 ?
    C8 C9 . 1.388(7) ?
    C8 H7 . 0.9500 ?
    C9 C10 . 1.391(5) ?
    C9 H8 . 0.9500 ?
    C10 C11 . 1.478(5) ?
    C11 C12 . 1.374(5) ?
    C12 C13 . 1.380(7) ?
    C12 H9 . 0.9500 ?
    C13 C14 . 1.374(7) ?
    C13 H10 . 0.9500 ?
    C14 C15 . 1.395(6) ?
    C14 H11 . 0.9500 ?
    C15 H12 . 0.9500 ?
    C16 C17 . 1.383(5) ?
    C16 H13 . 0.9500 ?
    C17 C18 . 1.381(6) ?
    C17 H14 . 0.9500 ?
    C18 C19 . 1.391(6) ?
    C18 H15 . 0.9500 ?
    C19 C20 . 1.382(5) ?
    C19 H16 . 0.9500 ?
    C20 C21 . 1.469(5) ?
    C21 C22 . 1.387(5) ?
    C22 C23 . 1.388(6) ?
    C22 H17 . 0.9500 ?
    C23 C24 . 1.378(6) ?
    C23 H18 . 0.9500 ?
    C24 C25 . 1.375(6) ?
    C24 H19 . 0.9500 ?
    C25 H20 . 0.9500 ?
    C26 C27 . 1.521(17) ?
    C26 C27 2_655 1.521(17) ?
    C27 C28 . 1.436(18) ?
    C28 C29 . 1.527(16) ?
    C29 C28 2_655 1.527(16) ?
    P1 F1 . 1.561(3) ?
    P1 F5 . 1.567(4) ?
    P1 F6 . 1.581(3) ?
    P1 F2 . 1.585(3) ?
    P1 F4 . 1.595(3) ?
    P1 F3 . 1.599(4) ?
loop_
    _geom_angle_atom_site_label_1
    _geom_angle_atom_site_label_2
    _geom_angle_atom_site_label_3
    _geom_angle_site_symmetry_1
    _geom_angle_site_symmetry_3
    _geom_angle
    _geom_angle_publ_flag
    N2 Ru1 N3 . . 79.60(13) yes
    N2 Ru1 N4 . . 93.66(11) ?
    N3 Ru1 N4 . . 89.89(11) ?
    N2 Ru1 N5 . . 172.74(12) yes
    N3 Ru1 N5 . . 99.46(12) ?
    N4 Ru1 N5 . . 79.11(12) yes
    N2 Ru1 N1 . . 92.77(12) ?
    N3 Ru1 N1 . . 103.71(12) ?
    N4 Ru1 N1 . . 165.81(12) yes
    N5 Ru1 N1 . . 94.45(12) ?
    N2 Ru1 O1 . . 94.13(12) ?
    N3 Ru1 O1 . . 165.07(11) yes
    N4 Ru1 O1 . . 104.11(11) ?
    N5 Ru1 O1 . . 88.43(11) ?
    N1 Ru1 O1 . . 62.79(12) yes
    N2 Ru1 C1 . . 95.17(12) ?
    N3 Ru1 C1 . . 135.66(12) ?
    N4 Ru1 C1 . . 134.45(12) ?
    N5 Ru1 C1 . . 90.50(12) ?
    N1 Ru1 C1 . . 32.09(13) ?
    O1 Ru1 C1 . . 30.73(11) ?
    C1 O1 Ru1 . . 92.0(2) ?
    C5 N1 C1 . . 120.6(4) ?
    C5 N1 Ru1 . . 145.6(3) ?
    C1 N1 Ru1 . . 93.7(2) ?
    C6 N2 C10 . . 118.5(3) ?
    C6 N2 Ru1 . . 125.0(3) ?
    C10 N2 Ru1 . . 116.1(2) ?
    C15 N3 C11 . . 118.5(3) ?
    C15 N3 Ru1 . . 125.7(3) ?
    C11 N3 Ru1 . . 115.8(2) ?
    C16 N4 C20 . . 117.8(3) ?
    C16 N4 Ru1 . . 126.6(2) ?
    C20 N4 Ru1 . . 115.5(2) ?
    C25 N5 C21 . . 118.0(3) ?
    C25 N5 Ru1 . . 126.6(3) ?
    C21 N5 Ru1 . . 115.2(2) ?
    O1 C1 N1 . . 111.5(3) ?
    O1 C1 C2 . . 127.8(4) ?
    N1 C1 C2 . . 120.7(4) ?
    O1 C1 Ru1 . . 57.31(18) ?
    N1 C1 Ru1 . . 54.24(19) ?
    C2 C1 Ru1 . . 173.4(3) ?
    C3 C2 C1 . . 117.7(5) ?
    C3 C2 H1 . . 121.1 ?
    C1 C2 H1 . . 121.1 ?
    C2 C3 C4 . . 121.2(4) ?
    C2 C3 H2 . . 119.4 ?
    C4 C3 H2 . . 119.4 ?
    C5 C4 C3 . . 119.0(5) ?
    C5 C4 H3 . . 120.5 ?
    C3 C4 H3 . . 120.5 ?
    N1 C5 C4 . . 120.8(4) ?
    N1 C5 H4 . . 119.6 ?
    C4 C5 H4 . . 119.6 ?
    N2 C6 C7 . . 122.4(4) ?
    N2 C6 H5 . . 118.8 ?
    C7 C6 H5 . . 118.8 ?
    C6 C7 C8 . . 119.7(4) ?
    C6 C7 H6 . . 120.2 ?
    C8 C7 H6 . . 120.2 ?
    C7 C8 C9 . . 118.9(4) ?
    C7 C8 H7 . . 120.5 ?
    C9 C8 H7 . . 120.5 ?
    C8 C9 C10 . . 119.2(4) ?
    C8 C9 H8 . . 120.4 ?
    C10 C9 H8 . . 120.4 ?
    N2 C10 C9 . . 121.3(4) ?
    N2 C10 C11 . . 113.9(3) ?
    C9 C10 C11 . . 124.7(4) ?
    N3 C11 C12 . . 121.6(4) ?
    N3 C11 C10 . . 114.0(3) ?
    C12 C11 C10 . . 124.4(4) ?
    C11 C12 C13 . . 119.3(4) ?
    C11 C12 H9 . . 120.3 ?
    C13 C12 H9 . . 120.3 ?
    C14 C13 C12 . . 119.8(4) ?
    C14 C13 H10 . . 120.1 ?
    C12 C13 H10 . . 120.1 ?
    C13 C14 C15 . . 118.6(4) ?
    C13 C14 H11 . . 120.7 ?
    C15 C14 H11 . . 120.7 ?
    N3 C15 C14 . . 122.2(4) ?
    N3 C15 H12 . . 118.9 ?
    C14 C15 H12 . . 118.9 ?
    N4 C16 C17 . . 123.0(4) ?
    N4 C16 H13 . . 118.5 ?
    C17 C16 H13 . . 118.5 ?
    C18 C17 C16 . . 119.2(4) ?
    C18 C17 H14 . . 120.4 ?
    C16 C17 H14 . . 120.4 ?
    C17 C18 C19 . . 118.3(4) ?
    C17 C18 H15 . . 120.9 ?
    C19 C18 H15 . . 120.9 ?
    C20 C19 C18 . . 120.0(4) ?
    C20 C19 H16 . . 120.0 ?
    C18 C19 H16 . . 120.0 ?
    N4 C20 C19 . . 121.6(3) ?
    N4 C20 C21 . . 114.9(3) ?
    C19 C20 C21 . . 123.5(3) ?
    N5 C21 C22 . . 121.8(3) ?
    N5 C21 C20 . . 114.8(3) ?
    C22 C21 C20 . . 123.4(3) ?
    C21 C22 C23 . . 119.1(4) ?
    C21 C22 H17 . . 120.5 ?
    C23 C22 H17 . . 120.4 ?
    C24 C23 C22 . . 119.1(4) ?
    C24 C23 H18 . . 120.5 ?
    C22 C23 H18 . . 120.5 ?
    C25 C24 C23 . . 119.3(4) ?
    C25 C24 H19 . . 120.4 ?
    C23 C24 H19 . . 120.4 ?
    N5 C25 C24 . . 122.8(4) ?
    N5 C25 H20 . . 118.6 ?
    C24 C25 H20 . . 118.6 ?
    C27 C26 C27 . 2_655 148(4) ?
    C28 C27 C26 . . 105(3) ?
    C27 C28 C29 . . 111(3) ?
    C28 C29 C28 2_655 . 141(4) ?
    F1 P1 F5 . . 90.9(3) ?
    F1 P1 F6 . . 92.8(2) ?
    F5 P1 F6 . . 90.6(2) ?
    F1 P1 F2 . . 176.8(3) ?
    F5 P1 F2 . . 91.8(3) ?
    F6 P1 F2 . . 88.93(18) ?
    F1 P1 F4 . . 87.8(2) ?
    F5 P1 F4 . . 89.9(2) ?
    F6 P1 F4 . . 179.2(2) ?
    F2 P1 F4 . . 90.47(19) ?
    F1 P1 F3 . . 91.2(3) ?
    F5 P1 F3 . . 177.8(3) ?
    F6 P1 F3 . . 90.0(2) ?
    F2 P1 F3 . . 86.1(2) ?
    F4 P1 F3 . . 89.5(2) ?
loop_
    _geom_torsion_atom_site_label_1
    _geom_torsion_atom_site_label_2
    _geom_torsion_atom_site_label_3
    _geom_torsion_atom_site_label_4
    _geom_torsion_site_symmetry_1
    _geom_torsion_site_symmetry_2
    _geom_torsion_site_symmetry_3
    _geom_torsion_site_symmetry_4
    _geom_torsion
    _geom_torsion_publ_flag
    N2 Ru1 O1 C1 . . . . -93.2(2) ?
    N3 Ru1 O1 C1 . . . . -28.7(6) ?
    N4 Ru1 O1 C1 . . . . 172.0(2) ?
    N5 Ru1 O1 C1 . . . . 93.6(2) ?
    N1 Ru1 O1 C1 . . . . -2.2(2) ?
    N2 Ru1 N1 C5 . . . . -90.5(5) ?
    N3 Ru1 N1 C5 . . . . -10.5(5) ?
    N4 Ru1 N1 C5 . . . . 152.6(5) ?
    N5 Ru1 N1 C5 . . . . 90.4(5) ?
    O1 Ru1 N1 C5 . . . . 176.3(5) ?
    C1 Ru1 N1 C5 . . . . 174.2(6) ?
    N2 Ru1 N1 C1 . . . . 95.3(2) ?
    N3 Ru1 N1 C1 . . . . 175.3(2) ?
    N4 Ru1 N1 C1 . . . . -21.6(6) ?
    N5 Ru1 N1 C1 . . . . -83.8(2) ?
    O1 Ru1 N1 C1 . . . . 2.1(2) ?
    N3 Ru1 N2 C6 . . . . 179.9(3) ?
    N4 Ru1 N2 C6 . . . . 90.7(3) ?
    N1 Ru1 N2 C6 . . . . -76.7(3) ?
    O1 Ru1 N2 C6 . . . . -13.8(3) ?
    C1 Ru1 N2 C6 . . . . -44.6(3) ?
    N3 Ru1 N2 C10 . . . . 7.5(2) ?
    N4 Ru1 N2 C10 . . . . -81.7(3) ?
    N1 Ru1 N2 C10 . . . . 111.0(3) ?
    O1 Ru1 N2 C10 . . . . 173.9(2) ?
    C1 Ru1 N2 C10 . . . . 143.1(2) ?
    N2 Ru1 N3 C15 . . . . 173.5(3) ?
    N4 Ru1 N3 C15 . . . . -92.7(3) ?
    N5 Ru1 N3 C15 . . . . -13.8(3) ?
    N1 Ru1 N3 C15 . . . . 83.2(3) ?
    O1 Ru1 N3 C15 . . . . 107.3(5) ?
    C1 Ru1 N3 C15 . . . . 86.8(3) ?
    N2 Ru1 N3 C11 . . . . -5.2(2) ?
    N4 Ru1 N3 C11 . . . . 88.5(2) ?
    N5 Ru1 N3 C11 . . . . 167.5(2) ?
    N1 Ru1 N3 C11 . . . . -95.6(2) ?
    O1 Ru1 N3 C11 . . . . -71.4(5) ?
    C1 Ru1 N3 C11 . . . . -92.0(3) ?
    N2 Ru1 N4 C16 . . . . 4.0(3) ?
    N3 Ru1 N4 C16 . . . . -75.5(3) ?
    N5 Ru1 N4 C16 . . . . -175.2(3) ?
    N1 Ru1 N4 C16 . . . . 120.8(5) ?
    O1 Ru1 N4 C16 . . . . 99.2(3) ?
    C1 Ru1 N4 C16 . . . . 105.0(3) ?
    N2 Ru1 N4 C20 . . . . -176.7(2) ?
    N3 Ru1 N4 C20 . . . . 103.7(2) ?
    N5 Ru1 N4 C20 . . . . 4.1(2) ?
    N1 Ru1 N4 C20 . . . . -59.9(6) ?
    O1 Ru1 N4 C20 . . . . -81.5(3) ?
    C1 Ru1 N4 C20 . . . . -75.8(3) ?
    N3 Ru1 N5 C25 . . . . 90.8(3) ?
    N4 Ru1 N5 C25 . . . . 178.8(3) ?
    N1 Ru1 N5 C25 . . . . -14.0(3) ?
    O1 Ru1 N5 C25 . . . . -76.5(3) ?
    C1 Ru1 N5 C25 . . . . -45.8(3) ?
    N3 Ru1 N5 C21 . . . . -93.9(3) ?
    N4 Ru1 N5 C21 . . . . -5.9(2) ?
    N1 Ru1 N5 C21 . . . . 161.4(3) ?
    O1 Ru1 N5 C21 . . . . 98.8(2) ?
    C1 Ru1 N5 C21 . . . . 129.5(3) ?
    Ru1 O1 C1 N1 . . . . 3.2(3) ?
    Ru1 O1 C1 C2 . . . . -174.8(4) ?
    C5 N1 C1 O1 . . . . -179.5(3) ?
    Ru1 N1 C1 O1 . . . . -3.3(3) ?
    C5 N1 C1 C2 . . . . -1.3(6) ?
    Ru1 N1 C1 C2 . . . . 174.9(4) ?
    C5 N1 C1 Ru1 . . . . -176.2(4) ?
    N2 Ru1 C1 O1 . . . . 89.4(2) ?
    N3 Ru1 C1 O1 . . . . 169.8(2) ?
    N4 Ru1 C1 O1 . . . . -10.9(3) ?
    N5 Ru1 C1 O1 . . . . -86.1(2) ?
    N1 Ru1 C1 O1 . . . . 176.3(4) ?
    N2 Ru1 C1 N1 . . . . -87.0(2) ?
    N3 Ru1 C1 N1 . . . . -6.6(3) ?
    N4 Ru1 C1 N1 . . . . 172.8(2) ?
    N5 Ru1 C1 N1 . . . . 97.6(2) ?
    O1 Ru1 C1 N1 . . . . -176.3(4) ?
    O1 C1 C2 C3 . . . . 179.3(5) ?
    N1 C1 C2 C3 . . . . 1.5(7) ?
    C1 C2 C3 C4 . . . . -0.9(8) ?
    C2 C3 C4 C5 . . . . 0.2(9) ?
    C1 N1 C5 C4 . . . . 0.6(6) ?
    Ru1 N1 C5 C4 . . . . -172.7(4) ?
    C3 C4 C5 N1 . . . . 0.0(8) ?
    C10 N2 C6 C7 . . . . 2.8(6) ?
    Ru1 N2 C6 C7 . . . . -169.3(3) ?
    N2 C6 C7 C8 . . . . -0.7(6) ?
    C6 C7 C8 C9 . . . . -1.7(6) ?
    C7 C8 C9 C10 . . . . 1.9(6) ?
    C6 N2 C10 C9 . . . . -2.6(5) ?
    Ru1 N2 C10 C9 . . . . 170.2(3) ?
    C6 N2 C10 C11 . . . . 178.7(3) ?
    Ru1 N2 C10 C11 . . . . -8.4(4) ?
    C8 C9 C10 N2 . . . . 0.3(6) ?
    C8 C9 C10 C11 . . . . 178.8(3) ?
    C15 N3 C11 C12 . . . . 1.0(5) ?
    Ru1 N3 C11 C12 . . . . 179.8(3) ?
    C15 N3 C11 C10 . . . . -176.5(3) ?
    Ru1 N3 C11 C10 . . . . 2.3(4) ?
    N2 C10 C11 N3 . . . . 3.9(4) ?
    C9 C10 C11 N3 . . . . -174.7(3) ?
    N2 C10 C11 C12 . . . . -173.5(3) ?
    C9 C10 C11 C12 . . . . 7.9(6) ?
    N3 C11 C12 C13 . . . . -1.5(6) ?
    C10 C11 C12 C13 . . . . 175.8(4) ?
    C11 C12 C13 C14 . . . . 0.5(7) ?
    C12 C13 C14 C15 . . . . 0.8(7) ?
    C11 N3 C15 C14 . . . . 0.4(6) ?
    Ru1 N3 C15 C14 . . . . -178.3(3) ?
    C13 C14 C15 N3 . . . . -1.3(7) ?
    C20 N4 C16 C17 . . . . 0.7(5) ?
    Ru1 N4 C16 C17 . . . . 179.9(3) ?
    N4 C16 C17 C18 . . . . 0.7(6) ?
    C16 C17 C18 C19 . . . . -1.3(6) ?
    C17 C18 C19 C20 . . . . 0.6(6) ?
    C16 N4 C20 C19 . . . . -1.5(5) ?
    Ru1 N4 C20 C19 . . . . 179.2(3) ?
    C16 N4 C20 C21 . . . . 177.5(3) ?
    Ru1 N4 C20 C21 . . . . -1.8(4) ?
    C18 C19 C20 N4 . . . . 0.9(6) ?
    C18 C19 C20 C21 . . . . -178.1(4) ?
    C25 N5 C21 C22 . . . . 2.2(5) ?
    Ru1 N5 C21 C22 . . . . -173.6(3) ?
    C25 N5 C21 C20 . . . . -177.6(3) ?
    Ru1 N5 C21 C20 . . . . 6.6(4) ?
    N4 C20 C21 N5 . . . . -3.2(4) ?
    C19 C20 C21 N5 . . . . 175.8(3) ?
    N4 C20 C21 C22 . . . . 177.0(3) ?
    C19 C20 C21 C22 . . . . -4.0(5) ?
    N5 C21 C22 C23 . . . . -1.5(6) ?
    C20 C21 C22 C23 . . . . 178.2(4) ?
    C21 C22 C23 C24 . . . . -0.2(6) ?
    C22 C23 C24 C25 . . . . 1.2(7) ?
    C21 N5 C25 C24 . . . . -1.1(6) ?
    Ru1 N5 C25 C24 . . . . 174.1(3) ?
    C23 C24 C25 N5 . . . . -0.5(7) ?
    C27 C26 C27 C28 2_655 . . . 0.4(17) ?
    C26 C27 C28 C29 . . . . -1(3) ?
    C27 C28 C29 C28 . . . 2_655 0.4(18) ?
_iucr_refine_instructions_details
;
TITL
REM  Yadorkari-X generated
CELL 0.71075 21.4180 17.5316 16.8375 90.0000 113.3866 90.0000
ZERR 8.0 0.0004 0.0004 0.0003 0.0000 0.0007 0.0000
LATT 7
SYMM -X, +Y, 1/2-Z
REM  SPGR C2/c monoclinic
SFAC C H N O F P Ru
UNIT 224 160 40 8 48 8 8
SIZE 0.26 0.22 0.10
TEMP -73.0
L.S. 50
FMAP 2
PLAN -50
ACTA
CONF
HTAB
WPDB -1
BOND $H
MERG 2
DFIX 1.40 0.02 C26 C27
DFIX 1.40 0.02 C27 C28
DFIX 1.40 0.02 C28 C29
WGHT    0.083900   20.999100
FVAR       0.37849
RU1   7    0.280946    0.392843    0.163094    11.00000    0.02940    0.02765 =
         0.02682   -0.00315    0.01271   -0.00189
O1    4    0.175465    0.362598    0.100313    11.00000    0.03409    0.04314 =
         0.03390   -0.00657    0.01308   -0.00433
N1    3    0.226924    0.380412    0.240736    11.00000    0.03828    0.03304 =
         0.03372   -0.00435    0.01769   -0.00179
N2    3    0.263082    0.506184    0.149293    11.00000    0.03609    0.03191 =
         0.03050   -0.00180    0.01685    0.00243
N3    3    0.372219    0.433503    0.245055    11.00000    0.03158    0.03075 =
         0.03059   -0.00313    0.01493   -0.00117
N4    3    0.315998    0.387744    0.066262    11.00000    0.02764    0.03095 =
         0.02784   -0.00321    0.01174   -0.00243
N5    3    0.304591    0.278790    0.165861    11.00000    0.03422    0.02838 =
         0.03107   -0.00240    0.01433   -0.00362
C1    1    0.168635    0.359882    0.173799    11.00000    0.03504    0.03729 =
         0.03742   -0.00327    0.01534   -0.00127
C2    1    0.111312    0.337067    0.188442    11.00000    0.03986    0.06532 =
         0.06068   -0.00208    0.02421   -0.00805
AFIX  43
H1    2    0.070694    0.321477    0.142029    11.00000   -1.20000
AFIX   0
C3    1    0.115899    0.338033    0.271957    11.00000    0.05783    0.07797 =
         0.07693    0.00407    0.04732   -0.00266
AFIX  43
H2    2    0.077583    0.323575    0.283523    11.00000   -1.20000
AFIX   0
C4    1    0.175334    0.359689    0.339721    11.00000    0.07503    0.07146 =
         0.04942    0.00280    0.04119    0.00285
AFIX  43
H3    2    0.178020    0.360007    0.397410    11.00000   -1.20000
AFIX   0
C5    1    0.230395    0.380721    0.322369    11.00000    0.05322    0.04454 =
         0.03534   -0.00355    0.01994    0.00141
AFIX  43
H4    2    0.271429    0.395668    0.368503    11.00000   -1.20000
AFIX   0
C6    1    0.203848    0.538416    0.097033    11.00000    0.04223    0.04041 =
         0.03700    0.00078    0.01513    0.00654
AFIX  43
H5    2    0.164901    0.506865    0.071323    11.00000   -1.20000
AFIX   0
C7    1    0.197781    0.615179    0.079631    11.00000    0.05700    0.04095 =
         0.04165    0.00584    0.02186    0.01379
AFIX  43
H6    2    0.155365    0.635943    0.041980    11.00000   -1.20000
AFIX   0
C8    1    0.253458    0.661911    0.117003    11.00000    0.06342    0.03264 =
         0.04729    0.00621    0.03113    0.01040
AFIX  43
H7    2    0.250294    0.714921    0.104302    11.00000   -1.20000
AFIX   0
C9    1    0.314329    0.630342    0.173568    11.00000    0.05820    0.03181 =
         0.04902   -0.00420    0.03267   -0.00369
AFIX  43
H8    2    0.353064    0.661738    0.201467    11.00000   -1.20000
AFIX   0
C10   1    0.317897    0.552181    0.188882    11.00000    0.04353    0.02888 =
         0.03502   -0.00386    0.02444   -0.00010
C11   1    0.379646    0.511123    0.246075    11.00000    0.03746    0.03168 =
         0.03638   -0.00662    0.02208   -0.00613
C12   1    0.439098    0.545997    0.299027    11.00000    0.04309    0.03764 =
         0.05072   -0.01394    0.02444   -0.00983
AFIX  43
H9    2    0.443679    0.599837    0.297856    11.00000   -1.20000
AFIX   0
C13   1    0.492072    0.501979    0.353915    11.00000    0.03505    0.05700 =
         0.05157   -0.01439    0.01327   -0.01037
AFIX  43
H10   2    0.533292    0.525442    0.391174    11.00000   -1.20000
AFIX   0
C14   1    0.485006    0.424131    0.354501    11.00000    0.03481    0.05278 =
         0.04969   -0.00119    0.00887    0.00051
AFIX  43
H11   2    0.520820    0.393177    0.392488    11.00000   -1.20000
AFIX   0
C15   1    0.424135    0.391495    0.298143    11.00000    0.03607    0.03802 =
         0.03792    0.00229    0.01055   -0.00037
AFIX  43
H12   2    0.419390    0.337594    0.297442    11.00000   -1.20000
AFIX   0
C16   1    0.324950    0.446872    0.021001    11.00000    0.03952    0.03235 =
         0.03449   -0.00114    0.01623   -0.00068
AFIX  43
H13   2    0.314238    0.496686    0.033945    11.00000   -1.20000
AFIX   0
C17   1    0.349037    0.438517   -0.043542    11.00000    0.05140    0.03801 =
         0.03962    0.00459    0.02551   -0.00216
AFIX  43
H14   2    0.355139    0.481882   -0.073535    11.00000   -1.20000
AFIX   0
C18   1    0.364108    0.366426   -0.063869    11.00000    0.04960    0.04389 =
         0.04193   -0.00154    0.02866   -0.00145
AFIX  43
H15   2    0.379804    0.359060   -0.108753    11.00000   -1.20000
AFIX   0
C19   1    0.355711    0.304855   -0.016914    11.00000    0.03850    0.03522 =
         0.03803   -0.00583    0.01911   -0.00122
AFIX  43
H16   2    0.366102    0.254690   -0.029217    11.00000   -1.20000
AFIX   0
C20   1    0.332261    0.316673    0.047609    11.00000    0.02529    0.03202 =
         0.02788   -0.00239    0.00870   -0.00330
C21   1    0.323963    0.255244    0.101957    11.00000    0.02826    0.03177 =
         0.02793   -0.00287    0.00921   -0.00210
C22   1    0.335025    0.178863    0.090370    11.00000    0.04090    0.03362 =
         0.03504   -0.00318    0.01534    0.00162
AFIX  43
H17   2    0.347461    0.163489    0.044531    11.00000   -1.20000
AFIX   0
C23   1    0.327677    0.125197    0.146660    11.00000    0.05437    0.02841 =
         0.04741    0.00116    0.02122    0.00248
AFIX  43
H18   2    0.334878    0.072574    0.139784    11.00000   -1.20000
AFIX   0
C24   1    0.309782    0.149345    0.212670    11.00000    0.05903    0.03373 =
         0.04334    0.00596    0.02131   -0.00038
AFIX  43
H19   2    0.305320    0.113641    0.252538    11.00000   -1.20000
AFIX   0
C25   1    0.298460    0.225705    0.220176    11.00000    0.04986    0.03439 =
         0.03425    0.00143    0.02069   -0.00208
AFIX  43
H20   2    0.285774    0.241705    0.265602    11.00000   -1.20000
AFIX   0
C26   1    0.500000    0.060276    0.250000    10.50000    0.26085
C27   1    0.506941    0.084056    0.167001    11.00000    0.31487
C28   1    0.507257    0.165960    0.168708    11.00000    0.29752
C29   1    0.500000    0.195340    0.250000    10.50000    0.27972
P1    6    0.081711    0.200912    0.472061    11.00000    0.04005    0.04462 =
         0.04541   -0.00352    0.01475   -0.00924
F1    5    0.009434    0.181413    0.468117    11.00000    0.06268    0.15686 =
         0.11986   -0.02865    0.05112   -0.04783
F2    5    0.153139    0.223922    0.471689    11.00000    0.06509    0.10689 =
         0.08742   -0.04414    0.04332   -0.03911
F3    5    0.059149    0.286801    0.442450    11.00000    0.09728    0.05526 =
         0.11259    0.00581    0.01304    0.00474
F4    5    0.055209    0.176163    0.372913    11.00000    0.09067    0.10273 =
         0.04970   -0.01771    0.01795   -0.04340
F5    5    0.106208    0.117226    0.500148    11.00000    0.11377    0.04020 =
         0.10953   -0.00358   -0.02285   -0.00075
F6    5    0.108493    0.226357    0.570045    11.00000    0.09772    0.08245 =
         0.05282   -0.01472    0.03660   -0.03334
HKLF 4 1 1 0 0 0 1 0 0 0 1
REM
REM R1 =  0.0467 for   6068 Fo > 4sig(Fo)  and  0.0509 for all   6649 data
REM    364 parameters refined using      3 restraints
END
WGHT      0.0838     21.0348
REM Highest difference peak  2.151,  deepest hole -0.516,  1-sigma level  0.136
Q1    1   0.2719  0.4329  0.1400  11.00000  0.05    2.15
Q2    1   0.5080  0.1107  0.0852  11.00000  0.05    1.36
Q3    1   0.5034  0.0659  0.0162  11.00000  0.05    1.10
Q4    1   0.5168  0.0343 -0.0545  11.00000  0.05    0.99
Q5    1   0.5245  0.0319 -0.0993  11.00000  0.05    0.97
Q6    1   0.4813  0.0335  0.0603  11.00000  0.05    0.97
Q7    1   0.4796  0.0100  0.1604  11.00000  0.05    0.72
Q8    1   0.2754  0.3590  0.1367  11.00000  0.05    0.69
Q9    1   0.1078  0.2552  0.4461  11.00000  0.05    0.65
Q10   1   0.1496  0.1699  0.4835  11.00000  0.05    0.55
Q11   1   0.0443  0.1239  0.5005  11.00000  0.05    0.55
Q12   1   0.0151  0.1978  0.3874  11.00000  0.05    0.55
Q13   1   0.0328  0.2620  0.4799  11.00000  0.05    0.53
Q14   1   0.3162  0.2878  0.0656  11.00000  0.05    0.44
Q15   1   0.3132  0.2146  0.0793  11.00000  0.05    0.42
Q16   1   0.3219  0.3551  0.0527  11.00000  0.05    0.42
Q17   1   0.4579  0.5154  0.3250  11.00000  0.05    0.41
Q18   1   0.3486  0.5361  0.2220  11.00000  0.05    0.40
Q19   1   0.2944  0.5330  0.1626  11.00000  0.05    0.40
Q20   1   0.3183  0.4134  0.0469  11.00000  0.05    0.40
Q21   1   0.2917  0.1838  0.1964  11.00000  0.05    0.38
Q22   1   0.0691  0.2279  0.4998  11.00000  0.05    0.38
Q23   1   0.2348  0.4197  0.2446  11.00000  0.05    0.37
Q24   1   0.4121  0.5191  0.2800  11.00000  0.05    0.37
Q25   1   0.3113  0.5861  0.1822  11.00000  0.05    0.37
Q26   1   0.3069  0.3541  0.2172  11.00000  0.05    0.37
Q27   1   0.1677  0.4038  0.3350  11.00000  0.05    0.36
Q28   1   0.1141  0.1347  0.4564  11.00000  0.05    0.36
Q29   1   0.3297  0.4317  0.1984  11.00000  0.05    0.36
Q30   1   0.3352  0.1581  0.1833  11.00000  0.05    0.36
Q31   1   0.3728  0.4751  0.2457  11.00000  0.05    0.35
Q32   1   0.3422  0.4350 -0.0021  11.00000  0.05    0.35
Q33   1   0.3494  0.3325 -0.0394  11.00000  0.05    0.34
Q34   1   0.2400  0.6276  0.0994  11.00000  0.05    0.34
Q35   1   0.3593  0.4016 -0.0412  11.00000  0.05    0.33
Q36   1   0.3511  0.1572  0.1406  11.00000  0.05    0.33
Q37   1   0.3178  0.1894  0.2215  11.00000  0.05    0.32
Q38   1   0.2580  0.3499  0.1719  11.00000  0.05    0.32
Q39   1   0.3214  0.2471  0.2040  11.00000  0.05    0.32
Q40   1   0.3255  0.3535  0.1936  11.00000  0.05    0.32
Q41   1   0.1179  0.1962  0.5751  11.00000  0.05    0.32
Q42   1   0.4016  0.4183  0.2724  11.00000  0.05    0.30
Q43   1   0.0963  0.1584  0.5042  11.00000  0.05    0.30
Q44   1   0.2209  0.4012  0.2740  11.00000  0.05    0.30
Q45   1   0.3960  0.1882  0.0032  11.00000  0.05    0.29
Q46   1   0.1050  0.3872  0.2637  11.00000  0.05    0.28
Q47   1   0.2665  0.3083  0.1268  11.00000  0.05    0.28
Q48   1   0.0180  0.2097  0.5187  11.00000  0.05    0.28
Q49   1   0.2783  0.6600  0.1479  11.00000  0.05    0.28
Q50   1   0.4925  0.4676  0.3761  11.00000  0.05    0.28
;
data_global
_journal_date_recd_electronic     2011-09-24
_journal_date_accepted     2011-10-29
_journal_name_full     'Acta Crystallographica, Section E'
_journal_year     2011
_journal_volume     67
_journal_issue     12
_journal_page_first     m1687
_journal_page_last     m1687
_journal_paper_category     QM
_journal_coeditor_code     YK2024
_publ_contact_author_name     'T. Hamaguchi'
_publ_contact_author_address
;
Department of Chemistry
Faculty of Science
Fukuoka University
8-19-1 Nanakuma
Jonan-ku
Fukuoka 814-0180
Japan
;
_publ_contact_author_email     'thama@fukuoka-u.ac.jp'
_publ_contact_author_fax     '+82-92-865-6030'
_publ_contact_author_phone     '+81-92-871-6631 ex.6213'
_publ_section_title
;
Bis(2,2'-bipyridine)(pyridin-2-olato)ruthenium(II) hexafluoridophosphate
benzene hemisolvate
;
loop_
    _publ_author_name
    _publ_author_footnote
    _publ_author_address
    'Hamaguchi, Tomohiko' .
;
Department of Chemistry
Faculty of Science
Fukuoka University
8-19-1 Nanakuma
Jonan-ku
Fukuoka 814-0180
Japan
;
    'Ando, Isao' .
;
Department of Chemistry
Faculty of Science
Fukuoka University
8-19-1 Nanakuma
Jonan-ku
Fukuoka 814-0180
Japan
;
