# Supplementary material for: Bis(2,2′-bipyridine)(pyridin-2-olato)ruthenium(II) hexa­fluorido­phosphate benzene hemisolvate
Source: Acta Crystallogr Sect E Struct Rep Online. 2011 Nov 5;67(Pt 12):m1687. doi: 10.1107/S1600536811045454 (PMC3238613; doi:10.1107/S1600536811045454)
Supplement: Supplementary file 2 [file e-67-m1687-Isup2.hkl]

# 
# h,k,l, Fc-squared, Fo-squared, sigma(Fo-squared) and status flag 
# 
data_I
_shelx_title ' ' 
_shelx_refln_list_code          4 
_shelx_F_calc_maximum      927.70 
_exptl_crystal_F_000      2752.00 
_reflns_d_resolution_high  0.7700 
 
loop_ 
 _symmetry_equiv_pos_as_xyz 
 'x, y, z' 
 '-x, y, -z+1/2' 
 'x+1/2, y+1/2, z' 
 '-x+1/2, y+1/2, -z+1/2' 
 '-x, -y, -z' 
 'x, -y, z-1/2' 
 '-x+1/2, -y+1/2, -z' 
 'x+1/2, -y+1/2, z-1/2' 
 
_cell_length_a    21.4180 
_cell_length_b    17.5316 
_cell_length_c    16.8375 
_cell_angle_alpha  90.000 
_cell_angle_beta  113.387 
_cell_angle_gamma  90.000 
 
_shelx_F_squared_multiplier     1.000 
 
loop_ 
 _refln_index_h 
 _refln_index_k 
 _refln_index_l 
 _refln_F_squared_calc 
 _refln_F_squared_meas 
 _refln_F_squared_sigma 
 _refln_observed_status 
   4   0   0     1472.45    11968.82    177.52 o 
   6   0   0    36071.68    66390.85   1168.87 o 
   8   0   0    15301.84     6175.10     57.17 o 
  10   0   0    20464.89    27214.84    313.77 o 
  12   0   0      156.58      913.92     21.27 o 
  14   0   0    12101.27    14850.27    176.96 o 
  16   0   0     2752.52     1920.78     44.18 o 
  18   0   0    14022.88    16427.55    208.94 o 
  20   0   0    12837.68    11648.93    161.30 o 
  22   0   0     1887.70     1739.47     88.02 o 
  24   0   0       62.70       77.90     89.00 o 
   3   1   0    17910.71    49126.32    459.73 o 
   5   1   0      935.16      430.50     14.85 o 
   7   1   0    14082.88    25277.92    224.24 o 
   9   1   0    35000.41    26917.09    261.55 o 
  11   1   0    16759.54    23667.75    177.42 o 
  13   1   0    10643.41     8765.87     67.22 o 
  15   1   0      362.91      140.53     13.61 o 
  17   1   0       26.93       24.42     10.44 o 
  19   1   0       17.76       44.86     12.16 o 
  21   1   0     1629.78     1647.65     31.87 o 
  23   1   0     2967.10     3093.59    123.87 o 
  25   1   0     2119.45     2225.54    119.00 o 
   2   2   0     9119.33     1534.40     25.65 o 
   4   2   0    42754.25    73397.33   1160.36 o 
   6   2   0        3.61      950.66     25.96 o 
   8   2   0    12949.31    16993.37    116.10 o 
  10   2   0      224.41      450.22     13.24 o 
  12   2   0     6491.15     5858.75     55.70 o 
  14   2   0      387.88      483.37     14.64 o 
  16   2   0        0.79       29.43      9.64 o 
  18   2   0     1389.87     1054.39     22.85 o 
  20   2   0      585.19      742.34     23.49 o 
  22   2   0      143.74      144.55     23.53 o 
  24   2   0      192.60      190.93     72.85 o 
   1   3   0      206.34     3897.56     49.67 o 
   3   3   0     5204.24    13091.22    162.94 o 
   5   3   0     5174.63     2368.43     30.55 o 
   7   3   0    18305.80    14718.89    115.57 o 
   9   3   0     7912.63     7315.93     52.24 o 
  11   3   0     2351.37     2590.25     47.26 o 
  13   3   0     6180.11     5698.27     58.30 o 
  15   3   0     1610.49     1340.22     32.10 o 
  17   3   0     9799.69    10544.62    113.52 o 
  19   3   0      169.81       59.02     13.48 o 
  21   3   0      206.85      326.21     24.92 o 
  23   3   0     1197.78      899.45     87.68 o 
  25   3   0      383.60      335.64     87.96 o 
   0   4   0   253430.22   249758.02   5985.23 o 
   2   4   0   147824.70   190871.27   2956.20 o 
   4   4   0    22694.14    18156.55    254.84 o 
   6   4   0      202.47      448.22     16.04 o 
   8   4   0     2664.86     2769.14     27.16 o 
  10   4   0     7186.99     7215.71     83.68 o 
  12   4   0     5536.42     4742.12     47.63 o 
  14   4   0     3591.24     4145.08     61.82 o 
  16   4   0    11536.09    11200.83    120.70 o 
  18   4   0    11107.49    11562.15    109.47 o 
  20   4   0     9199.64     8602.96     88.79 o 
  22   4   0     1752.95     1884.27     52.87 o 
  24   4   0      183.70      180.25     63.55 o 
   1   5   0     3966.77     4371.52     65.07 o 
   3   5   0     6415.38     5354.67     78.69 o 
   5   5   0    10838.49    10630.41     84.07 o 
   7   5   0    48098.39    52133.57    460.32 o 
   9   5   0    27596.23    25671.81    206.29 o 
  11   5   0    25919.71    27148.23    226.74 o 
  13   5   0       17.92       92.71     12.55 o 
  15   5   0        1.55       40.10     14.67 o 
  17   5   0      610.86      595.71     27.76 o 
  19   5   0     3451.15     3587.51     53.93 o 
  21   5   0     5388.38     5011.87     79.78 o 
  23   5   0     2628.96     2352.99    124.84 o 
   0   6   0      775.89     1410.49     33.69 o 
   2   6   0    29040.36    30806.99    294.58 o 
   4   6   0     6574.03     8724.04    105.22 o 
   6   6   0     2060.40     1819.63     24.35 o 
   8   6   0     1884.15     1939.06     26.50 o 
  10   6   0     4797.60     5310.95     68.50 o 
  12   6   0    14152.75    14386.70    222.87 o 
  14   6   0    10356.22     9516.83     89.16 o 
  16   6   0     6928.53     6659.81    135.25 o 
  18   6   0     1007.64     1115.29     37.23 o 
  20   6   0     1720.09     1695.46     41.97 o 
  22   6   0      795.85      800.03     45.32 o 
  24   6   0      412.47      432.86     79.60 o 
   1   7   0    20635.49    22513.10    326.55 o 
   3   7   0    61578.73    62029.32    719.37 o 
   5   7   0     1782.25     2585.50     32.29 o 
   7   7   0     1692.58     1550.13     25.23 o 
   9   7   0     4634.57     5237.33     55.90 o 
  11   7   0     6609.62     6211.40     63.37 o 
  13   7   0      619.22      765.19     21.84 o 
  15   7   0     1091.60     1274.20     30.11 o 
  17   7   0        6.36       17.54     13.10 o 
  19   7   0      324.70      351.29     28.68 o 
  21   7   0      243.22      281.17     35.93 o 
  23   7   0      184.60       77.47     30.25 o 
   0   8   0    47434.82    52226.68   2263.95 o 
   2   8   0   115046.10   104496.78   1732.58 o 
   4   8   0    13787.16    15300.89    153.23 o 
   6   8   0     1422.61     1638.21     28.07 o 
   8   8   0        1.10       79.91     16.71 o 
  10   8   0     8438.33     8344.77     83.73 o 
  12   8   0     6747.44     7212.26    118.93 o 
  14   8   0      255.74       86.65     14.88 o 
  16   8   0     2278.04     2368.02     43.88 o 
  18   8   0     4407.05     4042.16     63.23 o 
  20   8   0     2154.15     2330.31     56.46 o 
  22   8   0     1082.39      985.14     58.71 o 
   1   9   0     8982.63     8178.30     89.92 o 
   3   9   0    28297.85    26208.77    384.00 o 
   5   9   0     4827.46     4395.31     51.60 o 
   7   9   0    19757.81    20480.78    196.73 o 
   9   9   0    51422.50    49929.27    541.55 o 
  11   9   0     3612.85     3509.63     50.01 o 
  13   9   0     2497.66     2294.35     41.35 o 
  15   9   0      501.23      532.20     34.53 o 
  17   9   0      595.29      641.27     27.66 o 
  19   9   0     1330.15     1262.52     54.33 o 
  21   9   0     2762.19     3090.21     94.94 o 
  23   9   0     1946.70     1901.64     97.12 o 
   0  10   0    40412.20    37204.47    579.88 o 
   2  10   0     4658.49     3738.51     88.09 o 
   4  10   0    26704.44    26856.35    498.61 o 
   6  10   0    28600.54    27560.92    391.17 o 
   8  10   0     1240.24     1329.03     32.25 o 
  10  10   0     3743.71     3784.51     55.71 o 
  12  10   0     2494.06     2219.10    114.81 o 
  14  10   0    22131.46    22657.91    305.96 o 
  16  10   0    11689.18    10724.62    133.10 o 
  18  10   0     2508.61     2794.58     54.77 o 
  20  10   0     2094.95     1876.24     69.80 o 
  22  10   0      745.07      605.81     78.65 o 
   1  11   0     2881.77     3236.06     95.73 o 
   3  11   0      152.67      139.24     19.59 o 
   5  11   0    17350.55    17341.81    347.19 o 
   7  11   0    10072.26     9530.13    141.32 o 
   9  11   0     5805.23     5847.75     77.25 o 
  11  11   0     1632.79     1706.10     40.13 o 
  13  11   0     4016.42     3770.88     62.88 o 
  15  11   0      741.02      687.32     31.66 o 
  17  11   0       71.52       90.25     21.40 o 
  19  11   0      224.74      204.19     29.72 o 
  21  11   0      635.09      648.96     69.79 o 
   0  12   0    26018.82    24652.83    774.78 o 
   2  12   0     6285.85     5258.68     98.46 o 
   4  12   0      298.00      243.68     24.31 o 
   6  12   0      257.49      246.56     28.00 o 
   8  12   0    13176.58    12874.65    148.78 o 
  10  12   0     1057.47     1061.41     47.87 o 
  12  12   0       86.11       99.59     21.72 o 
  14  12   0     1806.92     1855.40     51.32 o 
  16  12   0      643.06      628.71     34.11 o 
  18  12   0       14.56       -6.89     19.08 o 
  20  12   0      356.79      260.60     46.92 o 
   1  13   0     4259.46     3742.36     77.00 o 
   3  13   0     5202.43     5091.76     76.67 o 
   5  13   0     1674.65     1604.07     46.53 o 
   7  13   0    15942.27    15363.85    177.06 o 
   9  13   0     1282.90     1188.42     40.83 o 
  11  13   0      349.24      359.46     27.40 o 
  13  13   0     1265.72     1245.04     44.27 o 
  15  13   0      116.80       84.10     24.00 o 
  17  13   0      402.62      441.61     37.42 o 
  19  13   0      493.66      419.58     36.73 o 
   0  14   0     9815.61    10432.03    289.94 o 
   2  14   0    16506.19    14335.17    187.89 o 
   4  14   0    11611.24    11363.34    225.68 o 
   6  14   0     4468.05     3914.57     69.38 o 
   8  14   0      436.65      366.76     28.76 o 
  10  14   0     1617.62     1817.64     51.53 o 
  12  14   0     4529.81     4587.87     84.32 o 
  14  14   0     5111.88     4788.34     85.95 o 
  16  14   0     8289.40     8154.69    129.56 o 
  18  14   0     5674.76     5571.19    116.20 o 
  20  14   0     1676.18     1579.29    101.87 o 
   1  15   0      389.04      529.06     37.37 o 
   3  15   0     1647.11     1719.06     57.36 o 
   5  15   0    10778.12     9946.38    139.19 o 
   7  15   0     9665.93     9432.21    130.92 o 
   9  15   0     1209.82     1062.83     42.95 o 
  11  15   0     3275.48     3266.23     70.40 o 
  13  15   0     1002.40     1030.49     70.74 o 
  15  15   0     1743.81     1645.47    102.47 o 
  17  15   0      224.53      171.78     34.05 o 
  19  15   0      928.04     1183.48     75.34 o 
   0  16   0     2401.85     2605.87    129.32 o 
   2  16   0        0.95       21.68     23.64 o 
   4  16   0     1984.74     1774.42     61.26 o 
   6  16   0     2601.61     2550.47     65.08 o 
   8  16   0      150.18      227.12     32.91 o 
  10  16   0      373.18      343.31     37.37 o 
  12  16   0     2109.52     2068.05     76.51 o 
  14  16   0      464.49      399.84     41.63 o 
  16  16   0       50.18       56.47     28.97 o 
  18  16   0       13.56       30.34     31.05 o 
   1  17   0     1640.57     1587.51     70.08 o 
   3  17   0     3514.90     3406.27     87.51 o 
   5  17   0     2735.30     3350.81     78.85 o 
   7  17   0      305.62      433.39     38.44 o 
   9  17   0      313.91      311.90     36.25 o 
  11  17   0       52.92      138.25     32.88 o 
  13  17   0       84.09       99.93     30.08 o 
  15  17   0       45.35       26.02     26.12 o 
   0  18   0    17242.67    15599.81    353.22 o 
   2  18   0    10474.15    10368.79    180.11 o 
   4  18   0     5852.15     5664.39    121.84 o 
   6  18   0     2314.94     2307.73     70.90 o 
   8  18   0       28.89       70.43     29.50 o 
  10  18   0     1294.14     1260.01     70.94 o 
  12  18   0     3641.02     3655.68     92.03 o 
  14  18   0     2067.33     2089.88     79.38 o 
   1  19   0      816.87      748.42     55.43 o 
   3  19   0     3883.15     3807.80    105.11 o 
   5  19   0     5948.38     5690.34    122.39 o 
   7  19   0     8039.28     8192.99    149.28 o 
   9  19   0     2949.09     3393.88    103.04 o 
  11  19   0     1535.53     1631.06     69.11 o 
  13  19   0     2619.56     2583.82     82.81 o 
   0  20   0     2657.15     2515.64    128.50 o 
   2  20   0      811.99      744.58     62.97 o 
   4  20   0      831.74      894.97     50.64 o 
   6  20   0     1223.78     1166.71     65.27 o 
   8  20   0      108.99      140.28     38.65 o 
  10  20   0      108.24      111.38     39.23 o 
  12  20   0        0.79       -2.32     28.34 o 
   1  21   0       60.31       68.94     39.17 o 
   3  21   0        0.03       10.78     33.01 o 
   5  21   0       11.49       17.20     29.93 o 
   7  21   0       74.35       94.80     37.83 o 
   9  21   0        0.18       76.45     36.68 o 
   0  22   0     1840.64     2128.47    135.17 o 
   2  22   0      615.94      704.81     67.93 o 
   4  22   0      453.14      557.11     54.98 o 
   6  22   0     1991.07     2296.76     88.67 o 
 -25   1   1      312.31      217.13     55.97 o 
 -23   1   1     2438.16     2537.91     46.41 o 
 -21   1   1     4427.97     4615.64     59.67 o 
 -19   1   1     5427.46     4589.09     56.32 o 
 -17   1   1    13361.52    12558.33    117.43 o 
 -15   1   1      110.63      245.74     12.94 o 
 -13   1   1      623.96      345.06     12.39 o 
 -11   1   1      121.98       60.80      8.82 o 
  -9   1   1    26078.42    26310.10    216.54 o 
  -7   1   1      717.88      651.41     19.81 o 
  -5   1   1      760.39      290.51      8.14 o 
  -3   1   1   165215.45   200874.64   2451.68 o 
   3   1   1    50118.95    58713.61    455.61 o 
   5   1   1   251755.80   296861.13   4709.59 o 
   7   1   1    62033.74    56832.47    534.20 o 
   9   1   1    15772.13    23003.51    216.97 o 
  11   1   1     2292.45      727.85     12.25 o 
  13   1   1     1918.38     2862.40     45.34 o 
  15   1   1      601.81      784.85     15.56 o 
  17   1   1      320.05      591.70     18.78 o 
  19   1   1      384.46      203.43     13.83 o 
  21   1   1       86.33       23.04     15.31 o 
  23   1   1      306.78      387.47     64.27 o 
 -24   2   1     1047.99     1250.11    133.16 o 
 -22   2   1       88.33      118.74     17.06 o 
 -20   2   1     6694.52     7267.17     79.71 o 
 -18   2   1     7598.12     7905.30     78.89 o 
 -16   2   1    14845.52    16800.29    164.17 o 
 -14   2   1     5253.75     5119.25     53.17 o 
 -12   2   1    46753.63    48900.94    725.58 o 
 -10   2   1    46678.29    45056.07    423.88 o 
  -8   2   1       39.58       70.46      7.09 o 
  -6   2   1     1804.78     1844.94     15.53 o 
  -4   2   1    41995.11    43872.59    774.80 o 
  -2   2   1   109790.55   121531.73   2738.88 o 
   2   2   1    88843.09    90965.13    841.78 o 
   4   2   1   110405.34   129268.20   1372.05 o 
   6   2   1    96108.13   116204.91   1850.35 o 
   8   2   1    20623.25    17926.02    134.01 o 
  10   2   1     2339.31     4342.82     39.82 o 
  12   2   1      123.32       20.33      7.09 o 
  14   2   1    16427.80    12682.20     96.85 o 
  16   2   1    14861.57    16608.39    136.48 o 
  18   2   1    20024.48    18751.69    162.20 o 
  20   2   1    11500.65    11495.53    106.76 o 
  22   2   1     2330.56     2080.02    104.91 o 
  24   2   1     1040.03     1091.31    103.52 o 
 -25   3   1     1196.46     1043.31     95.98 o 
 -23   3   1     4502.14     4209.69     92.58 o 
 -21   3   1    10516.93    10416.52    111.83 o 
 -19   3   1     6237.33     6645.08     74.72 o 
 -17   3   1    10481.83    10753.06     97.00 o 
 -15   3   1     7838.97     7444.66     93.93 o 
 -13   3   1     1125.95     1395.17     25.38 o 
 -11   3   1    30419.08    31714.93    286.16 o 
  -9   3   1    29175.20    33481.17    283.45 o 
  -7   3   1    14300.86    14943.45    115.46 o 
  -5   3   1    18286.71    18409.78    177.34 o 
  -3   3   1    12243.37    15354.57    437.69 o 
  -1   3   1    89074.91    99772.98   1718.37 o 
   1   3   1    11893.09    12995.18    216.98 o 
   3   3   1       31.56      572.45     27.06 o 
   5   3   1     3373.82     4814.74     31.41 o 
   7   3   1    11412.39     8738.38     95.62 o 
   9   3   1    30777.96    34304.82    270.15 o 
  11   3   1     6797.90     5978.27     93.42 o 
  13   3   1    18631.27    21474.53    197.39 o 
  15   3   1     4132.46     3967.00     44.65 o 
  17   3   1      333.68      561.71     22.91 o 
  19   3   1       72.89      113.70     14.45 o 
  21   3   1      352.98      312.77     41.71 o 
  23   3   1     2096.17     2281.20    117.15 o 
 -24   4   1      250.92      152.93     77.72 o 
 -22   4   1       48.80       48.40     17.65 o 
 -20   4   1      367.65      362.98     24.49 o 
 -18   4   1       55.64      131.18     17.25 o 
 -16   4   1     1426.62     1216.91     34.31 o 
 -14   4   1    21236.76    23205.47    219.15 o 
 -12   4   1     2620.94     2466.74     45.50 o 
 -10   4   1      383.60      325.19     13.54 o 
  -8   4   1      136.07       79.03      8.14 o 
  -6   4   1     1270.13     1632.37     17.95 o 
  -4   4   1    13295.17    13786.04    183.91 o 
  -2   4   1    16669.74    16413.04    163.75 o 
   0   4   1     8979.27    11432.35     91.59 o 
   2   4   1    68479.44    87038.81    916.71 o 
   4   4   1    33677.97    33649.88    271.44 o 
   6   4   1    12393.56    14490.98    120.53 o 
   8   4   1    14828.63    16220.78    146.34 o 
  10   4   1      210.34       90.16      8.36 o 
  12   4   1      188.22      198.99     11.04 o 
  14   4   1      644.91      574.31     30.32 o 
  16   4   1     4211.97     4675.33     50.37 o 
  18   4   1      419.35      433.30     18.23 o 
  20   4   1     1367.71     1450.31     40.82 o 
  22   4   1     2104.18     2390.03    125.97 o 
  24   4   1        6.79       15.57     46.77 o 
 -25   5   1       81.08       85.73     50.74 o 
 -23   5   1        3.84       20.80     23.40 o 
 -21   5   1      188.87      174.67     18.90 o 
 -19   5   1      753.91      799.41     43.63 o 
 -17   5   1     2676.07     2629.12     80.71 o 
 -15   5   1      760.79      721.83     22.35 o 
 -13   5   1      557.15      674.18     22.88 o 
 -11   5   1      362.52      138.51     11.68 o 
  -9   5   1     1613.13     1744.44     27.93 o 
  -7   5   1     2728.48     2141.95     25.22 o 
  -5   5   1     3053.51     2592.81     26.94 o 
  -3   5   1    11082.52    11718.78    123.81 o 
  -1   5   1     1409.81     1811.34     31.08 o 
   1   5   1    24798.27    23477.19    439.95 o 
   3   5   1     7359.49     6214.72     71.23 o 
   5   5   1     4887.78     4638.08     37.96 o 
   7   5   1     3398.97     3677.46     44.94 o 
   9   5   1      758.35     1187.58     25.47 o 
  11   5   1     1006.60     1183.75     20.49 o 
  13   5   1     3131.23     2876.05     33.99 o 
  15   5   1      164.80      168.53     17.15 o 
  17   5   1        2.13       21.31     14.49 o 
  19   5   1        0.01        7.37     10.80 o 
  21   5   1        8.46       53.86     22.57 o 
  23   5   1       94.19       91.76     51.85 o 
 -24   6   1      217.48      196.43     36.59 o 
 -22   6   1      109.01      125.37     21.36 o 
 -20   6   1     3798.91     3712.19     64.03 o 
 -18   6   1     6445.71     7230.53     96.54 o 
 -16   6   1     3975.89     3396.75     52.84 o 
 -14   6   1    22875.10    25028.48    225.98 o 
 -12   6   1     7882.65     7388.22     65.17 o 
 -10   6   1    12337.89    11965.38    104.92 o 
  -8   6   1    25263.35    26823.50    240.06 o 
  -6   6   1     1046.82     1647.70     57.36 o 
  -4   6   1    29891.94    29891.42    366.91 o 
  -2   6   1    31070.57    30452.74    294.63 o 
   0   6   1   108103.81   111669.54   1484.19 o 
   2   6   1    44122.34    46104.99    481.31 o 
   4   6   1    35745.78    33951.18    300.19 o 
   6   6   1    22211.44    22460.79    234.55 o 
   8   6   1    11244.47    10608.25     82.46 o 
  10   6   1     3386.99     3527.62     62.08 o 
  12   6   1      175.42      255.14     14.21 o 
  14   6   1     2083.37     1819.93     30.31 o 
  16   6   1    16331.88    17553.42    190.71 o 
  18   6   1     8113.78     7655.33    104.86 o 
  20   6   1     2976.33     2821.80     83.46 o 
  22   6   1     2628.56     2571.87    219.90 o 
  24   6   1      349.06      367.01     71.75 o 
 -23   7   1     3554.64     3409.67     95.93 o 
 -21   7   1     9837.73     9768.22    138.70 o 
 -19   7   1     5377.09     5581.16     90.36 o 
 -17   7   1      308.06      265.70     22.31 o 
 -15   7   1     3461.32     3792.38     56.08 o 
 -13   7   1      115.59      174.67     14.94 o 
 -11   7   1     1004.43     1102.14     23.31 o 
  -9   7   1     5926.01     5323.20     54.16 o 
  -7   7   1    37582.34    36336.85    475.14 o 
  -5   7   1    77973.64    80827.55   1012.79 o 
  -3   7   1    66772.61    65149.75   1402.76 o 
  -1   7   1    68796.50    68342.23    805.60 o 
   1   7   1     2992.62     4728.22     49.06 o 
   3   7   1      521.80     1406.94     24.31 o 
   5   7   1     2650.90     1664.68     27.04 o 
   7   7   1    48474.23    45799.39    453.26 o 
   9   7   1    31471.22    31107.10    270.74 o 
  11   7   1    16512.97    16218.11    136.86 o 
  13   7   1     7834.20     8111.48     76.64 o 
  15   7   1     2926.61     3140.27     57.10 o 
  17   7   1      321.57      239.32     25.59 o 
  19   7   1        1.33        0.64     15.86 o 
  21   7   1      139.37      178.50     39.87 o 
  23   7   1      918.73      803.68     86.26 o 
 -24   8   1      278.57      248.58     37.30 o 
 -22   8   1      204.86      132.01     26.91 o 
 -20   8   1      579.35      630.47     37.10 o 
 -18   8   1     2209.66     2139.21     50.27 o 
 -16   8   1     5466.57     5805.40     78.30 o 
 -14   8   1     7101.28     6856.26    124.06 o 
 -12   8   1    12602.08    13396.23    133.37 o 
 -10   8   1     7766.44     7076.27     76.10 o 
  -8   8   1     3012.63     3432.69     51.46 o 
  -6   8   1     6224.82     5450.89     84.23 o 
  -4   8   1     3852.23     2625.54     56.59 o 
  -2   8   1    23782.36    24696.08    252.00 o 
   0   8   1    69363.23    75675.48    961.42 o 
   2   8   1    20397.87    24828.49    292.95 o 
   4   8   1    57065.45    58420.69    617.19 o 
   6   8   1    52336.81    53934.79    625.23 o 
   8   8   1      333.34      315.80     26.09 o 
  10   8   1      566.94      652.67     20.59 o 
  12   8   1     1611.32     1770.34     31.07 o 
  14   8   1     8114.67     7837.39     90.73 o 
  16   8   1      238.72      309.88     20.45 o 
  18   8   1     1573.83     1818.39     52.99 o 
  20   8   1     2793.94     2584.10     73.47 o 
  22   8   1      888.18      813.93     58.74 o 
 -23   9   1      218.68      203.09     55.18 o 
 -21   9   1        0.26       27.46     21.41 o 
 -19   9   1      168.57      136.48     25.94 o 
 -17   9   1       20.64       42.36     18.19 o 
 -15   9   1      286.93      328.66     22.65 o 
 -13   9   1      280.16      186.92     18.88 o 
 -11   9   1       30.57       19.48     14.86 o 
  -9   9   1     6932.06     7630.00     80.47 o 
  -7   9   1      219.29      274.64     17.21 o 
  -5   9   1      262.83      252.32     18.81 o 
  -3   9   1    28329.97    28501.37    300.77 o 
  -1   9   1     5129.01     6305.89     74.15 o 
   1   9   1     1617.76     1422.21     31.82 o 
   3   9   1      492.45      511.33     22.08 o 
   5   9   1     4946.21     4137.20     61.51 o 
   7   9   1     1718.46     1940.25     46.74 o 
   9   9   1        0.37       68.47     15.03 o 
  11   9   1     4239.04     4606.09    108.41 o 
  13   9   1     3417.79     3289.16     66.28 o 
  15   9   1      764.68      768.55     33.96 o 
  17   9   1     3494.52     3571.26     72.24 o 
  19   9   1       11.49       35.18     23.98 o 
  21   9   1     1440.97     1255.78     99.80 o 
 -22  10   1      458.36      439.08     80.79 o 
 -20  10   1      153.58      206.65     29.29 o 
 -18  10   1     1836.04     1788.47     49.52 o 
 -16  10   1      905.47      828.05     40.27 o 
 -14  10   1      356.06      437.92     28.29 o 
 -12  10   1      134.86      112.66     18.48 o 
 -10  10   1     1747.92     1673.41     35.36 o 
  -8  10   1     5797.44     6040.29     72.97 o 
  -6  10   1     5753.05     5501.27     77.63 o 
  -4  10   1     7447.16     6696.53    160.96 o 
  -2  10   1     9898.58    10171.24    169.63 o 
   0  10   1     6835.35     5379.54     73.24 o 
   2  10   1     4582.87     4502.95    134.80 o 
   4  10   1    11490.58    10740.10    107.42 o 
   6  10   1    26321.48    23930.81    237.76 o 
   8  10   1       20.85       86.12     16.04 o 
  10  10   1     2521.43     2403.66     42.27 o 
  12  10   1      272.34      282.00     21.32 o 
  14  10   1     2693.11     2727.67     52.75 o 
  16  10   1     5233.08     4831.31     72.50 o 
  18  10   1     1264.18     1243.48     38.90 o 
  20  10   1      665.16      603.43     80.84 o 
  22  10   1      267.14      251.75     46.26 o 
 -21  11   1     2256.78     2385.88     72.31 o 
 -19  11   1     5618.07     5375.69    100.25 o 
 -17  11   1     3314.43     3303.42     66.20 o 
 -15  11   1      525.80      595.01     35.00 o 
 -13  11   1      352.96      354.63     26.11 o 
 -11  11   1       41.18       88.62     17.95 o 
  -9  11   1    15493.79    14456.24    155.33 o 
  -7  11   1    14251.11    13467.61    167.98 o 
  -5  11   1    15311.92    14789.82    170.75 o 
  -3  11   1    53226.39    47475.61    588.66 o 
  -1  11   1     1087.29      949.49     36.19 o 
   1  11   1       11.13       74.72     17.70 o 
   3  11   1     2793.81     2850.60     68.15 o 
   5  11   1     4178.19     4332.50     59.43 o 
   7  11   1    17273.30    15619.18    162.50 o 
   9  11   1     1066.87     1311.35     35.05 o 
  11  11   1     9575.27     9371.20    149.44 o 
  13  11   1     6229.94     6024.20     82.67 o 
  15  11   1     1343.88     1224.41     37.55 o 
  17  11   1      151.22      204.51     25.57 o 
  19  11   1      273.16      260.75     43.03 o 
  21  11   1     1276.24     1189.46    218.39 o 
 -22  12   1        7.11       -0.17     40.30 o 
 -20  12   1       51.01       28.70     37.78 o 
 -18  12   1     1295.67     1395.11     51.76 o 
 -16  12   1     8309.50     8155.78    114.03 o 
 -14  12   1    11838.54    11777.37    196.24 o 
 -12  12   1     6573.93     6784.24     92.19 o 
 -10  12   1    10568.41     9957.56    150.35 o 
  -8  12   1     5286.03     4961.20     71.47 o 
  -6  12   1        3.45       22.40     14.00 o 
  -4  12   1      130.58      119.40     21.15 o 
  -2  12   1    14659.50    14523.88    173.51 o 
   0  12   1    10834.92     9377.28    118.29 o 
   2  12   1    28955.24    29168.29    353.36 o 
   4  12   1    57802.17    54277.18    888.49 o 
   6  12   1    18939.29    18065.12    337.75 o 
   8  12   1      479.41      417.35     24.85 o 
  10  12   1      469.38      479.48     28.22 o 
  12  12   1      942.02     1221.76     40.83 o 
  14  12   1     6745.64     6669.54     92.24 o 
  16  12   1     4329.11     4317.55     75.06 o 
  18  12   1     3128.73     3218.51     67.20 o 
  20  12   1     3500.70     3421.37    229.31 o 
 -21  13   1     2007.75     1957.91     70.06 o 
 -19  13   1     1452.24     1426.31     52.75 o 
 -17  13   1      743.30      828.43     41.43 o 
 -15  13   1        7.93       28.40     22.70 o 
 -13  13   1     1630.92     1516.40     46.02 o 
 -11  13   1       70.30      108.66     22.07 o 
  -9  13   1     1039.40     1099.29     60.59 o 
  -7  13   1     9170.81     9010.53    113.90 o 
  -5  13   1    18890.92    17225.96    207.90 o 
  -3  13   1     4934.46     4495.14     70.63 o 
  -1  13   1     5187.07     4598.31     77.43 o 
   1  13   1      650.30      748.44     34.59 o 
   3  13   1     3170.14     3379.06     83.24 o 
   5  13   1     2143.20     2062.17     49.75 o 
   7  13   1     4442.15     3972.49     63.43 o 
   9  13   1     2303.14     2181.31     48.07 o 
  11  13   1      647.86      607.87     34.56 o 
  13  13   1     5307.29     5173.70     86.12 o 
  15  13   1     3970.75     3859.32     78.13 o 
  17  13   1      791.88      834.98     42.98 o 
  19  13   1      220.92      122.94     34.63 o 
 -20  14   1       24.69        5.35     23.15 o 
 -18  14   1       45.83       33.08     24.99 o 
 -16  14   1       49.64      120.18     30.32 o 
 -14  14   1        0.06       64.87     45.26 o 
 -12  14   1     1022.50     1337.38     46.02 o 
 -10  14   1      299.64      206.48     31.29 o 
  -8  14   1     4015.20     3914.47     70.26 o 
  -6  14   1      797.54      879.90     50.67 o 
  -4  14   1       49.15       82.41     23.78 o 
  -2  14   1      732.06      981.92     41.88 o 
   0  14   1        0.05       30.31     20.79 o 
   2  14   1     1092.01     1232.15     53.63 o 
   4  14   1     4501.23     4716.72     71.22 o 
   6  14   1      159.62      261.12     26.71 o 
   8  14   1       11.08       44.00     19.81 o 
  10  14   1     2348.38     2328.80     55.38 o 
  12  14   1      192.81      232.66     28.93 o 
  14  14   1      450.51      419.05     40.68 o 
  16  14   1       13.17       19.31     20.33 o 
  18  14   1       67.44       39.75     23.24 o 
 -19  15   1     2856.55     2626.44     86.11 o 
 -17  15   1      862.01     1070.36     51.94 o 
 -15  15   1        4.51       62.74     28.48 o 
 -13  15   1      570.97      570.55     38.63 o 
 -11  15   1     3487.93     3814.64     76.72 o 
  -9  15   1     2186.88     1939.21     56.72 o 
  -7  15   1       58.37       84.44     23.60 o 
  -5  15   1      819.34     1002.59     45.83 o 
  -3  15   1     5828.82     5669.31    101.91 o 
  -1  15   1     7014.11     6616.99    131.12 o 
   1  15   1     2235.79     2241.30     61.64 o 
   3  15   1      453.33      358.60     34.19 o 
   5  15   1      798.18     1045.97     41.45 o 
   7  15   1     3429.13     3207.18     67.33 o 
   9  15   1      779.21     1020.86     42.28 o 
  11  15   1        4.60        4.07     19.44 o 
  13  15   1     1082.38     1307.04     51.85 o 
  15  15   1     1398.81     1522.91     59.42 o 
  17  15   1      553.52      566.33     42.09 o 
 -18  16   1     1908.73     1678.92     64.57 o 
 -16  16   1     3288.21     3067.83     80.34 o 
 -14  16   1     7156.64     7571.82    145.72 o 
 -12  16   1     4084.89     3972.30     88.20 o 
 -10  16   1     1752.25     2004.76     59.98 o 
  -8  16   1     1701.48     1778.99     56.08 o 
  -6  16   1      560.19      496.35     34.80 o 
  -4  16   1        7.64       37.19     25.97 o 
  -2  16   1     2650.24     2469.29     69.45 o 
   0  16   1     9378.82     9374.05    149.34 o 
   2  16   1    16213.74    15860.95    227.45 o 
   4  16   1    13633.52    12529.25    170.25 o 
   6  16   1    21230.09    20532.45    349.41 o 
   8  16   1     6614.30     6436.49    133.93 o 
  10  16   1     1279.29     1485.58     58.81 o 
  12  16   1     1562.36     1972.00     71.29 o 
  14  16   1     1013.21      978.50     47.92 o 
  16  16   1     2860.28     3322.44     83.78 o 
 -17  17   1     1325.87     1300.45     64.06 o 
 -15  17   1      733.42      843.41     51.27 o 
 -13  17   1       11.83        8.64     25.51 o 
 -11  17   1       46.33       34.79     27.82 o 
  -9  17   1     1982.06     1991.64     63.72 o 
  -7  17   1    12105.12    11869.68    179.09 o 
  -5  17   1    19068.36    17993.88    271.33 o 
  -3  17   1    12143.77    10984.52    186.79 o 
  -1  17   1     1871.30     1847.86     65.69 o 
   1  17   1       42.62       51.72     28.54 o 
   3  17   1      736.33      596.14     45.70 o 
   5  17   1      893.60      988.24     54.55 o 
   7  17   1     4417.54     4232.24    104.77 o 
   9  17   1    10286.77    10109.72    157.78 o 
  11  17   1     6360.23     6253.39    118.66 o 
  13  17   1     2443.67     2480.96     71.77 o 
  15  17   1     1372.53     1223.59     58.89 o 
 -16  18   1     1280.60     1197.12     92.90 o 
 -14  18   1      246.89      226.87     42.46 o 
 -12  18   1      531.02      479.92     46.13 o 
 -10  18   1     1318.26     1350.45     59.61 o 
  -8  18   1      204.56      183.35     34.59 o 
  -6  18   1      400.66      365.40     41.14 o 
  -4  18   1       21.52       14.59     27.27 o 
  -2  18   1      442.23      442.59     45.54 o 
   0  18   1      894.82      924.23     94.09 o 
   2  18   1     1350.51     1097.11     59.07 o 
   4  18   1      768.83      760.21     47.95 o 
   6  18   1      859.63      719.13     47.40 o 
   8  18   1      341.50      278.62     38.89 o 
  10  18   1      376.36      358.96     39.71 o 
  12  18   1       50.20       46.69     31.29 o 
  14  18   1      165.12      188.68     37.02 o 
 -13  19   1       44.41       26.74     29.13 o 
 -11  19   1      151.57      137.98     37.60 o 
  -9  19   1     1135.31     1302.36     61.51 o 
  -7  19   1       20.37       32.80     30.26 o 
  -5  19   1      540.23      745.23     61.38 o 
  -3  19   1      549.30      616.09     53.29 o 
  -1  19   1      462.33      514.87     54.10 o 
   1  19   1       84.37       76.42     34.58 o 
   3  19   1      272.25      278.97     46.05 o 
   5  19   1      102.94      180.21     36.27 o 
   7  19   1      304.79      367.27     51.48 o 
   9  19   1      298.44      349.23     43.44 o 
  11  19   1       35.83       49.18     37.07 o 
  13  19   1        5.65       -5.73     27.56 o 
 -12  20   1     2540.88     2850.24     93.35 o 
 -10  20   1     1391.28     1605.20     76.21 o 
  -8  20   1      551.49      643.05     51.65 o 
  -6  20   1      122.88      125.27     36.42 o 
  -4  20   1        0.92       -2.00     27.79 o 
  -2  20   1      915.90     1141.41     71.71 o 
   0  20   1     3586.08     3726.42    109.62 o 
   2  20   1     2919.01     3351.67    103.14 o 
   4  20   1     4262.66     4239.04    111.68 o 
   6  20   1     4141.35     4100.17    105.12 o 
   8  20   1      227.58      239.43     43.12 o 
  10  20   1       93.11       93.20     36.35 o 
  -9  21   1     1842.74     1910.80     78.42 o 
  -7  21   1     2577.28     2474.41     86.08 o 
  -5  21   1     2876.80     3025.22     95.05 o 
  -3  21   1     4639.49     4871.95    135.91 o 
  -1  21   1     1222.67     1522.87     79.13 o 
   1  21   1      302.13      279.99     58.05 o 
   3  21   1      142.66      159.27     39.58 o 
   5  21   1     1234.29     1398.58     69.45 o 
   7  21   1     2900.03     3244.66     98.72 o 
   9  21   1     1198.42     1388.06     69.20 o 
  -6  22   1       34.68       50.65     35.52 o 
  -4  22   1       60.31       45.21     32.81 o 
  -2  22   1      352.96      396.71     58.95 o 
   0  22   1     1067.61     1053.22     76.11 o 
   2  22   1     2780.80     2995.37    160.95 o 
   4  22   1     2844.53     2926.43     98.01 o 
 -26   0   2     2243.04     2810.12    220.94 o 
 -24   0   2     1841.41     1960.38     63.61 o 
 -22   0   2     4767.63     3983.27     83.79 o 
 -20   0   2     1252.45     1188.44     69.50 o 
 -18   0   2     5936.42     5891.48     94.11 o 
 -16   0   2     3664.56     3847.80     58.55 o 
 -14   0   2    10283.82    12486.36    139.52 o 
 -12   0   2   118725.30   121697.42   2647.66 o 
 -10   0   2    25131.33    28019.50    868.25 o 
  -8   0   2    19459.38    22708.30    269.45 o 
  -6   0   2    83054.59    75785.60   1172.05 o 
  -4   0   2      618.64     6973.62     60.23 o 
   2   0   2   183045.86   289219.28   7007.93 o 
   4   0   2   389375.81   362138.13   9702.12 o 
   6   0   2   242569.92   309433.00   6390.68 o 
   8   0   2    41317.07    43159.84    463.36 o 
  10   0   2      426.88      548.37     12.61 o 
  12   0   2     1792.95     1327.12     40.16 o 
  14   0   2      348.17      249.08     23.13 o 
  16   0   2     1979.03     2273.33     45.08 o 
  18   0   2     5392.74     5002.79    149.74 o 
  20   0   2     3247.03     2313.08    502.85 o 
  22   0   2     4362.63     5248.79    246.49 o 
  24   0   2     3423.13     3464.97    221.15 o 
 -25   1   2      154.43      196.76     51.35 o 
 -23   1   2      836.63     1016.54     33.67 o 
 -21   1   2     7567.33     7122.34     78.96 o 
 -19   1   2     4172.55     3992.39     48.57 o 
 -17   1   2     6815.56     6685.35     72.61 o 
 -15   1   2     8268.22     8464.90     72.31 o 
 -13   1   2     5636.63     6028.77     74.74 o 
 -11   1   2      462.28      482.98     16.56 o 
  -9   1   2     2138.41     1884.56     29.69 o 
  -7   1   2    21830.63    21753.61    224.62 o 
  -5   1   2    23781.36    33198.26    286.35 o 
  -3   1   2    95396.88    81414.16    883.06 o 
   1   1   2   188158.20   161195.09   1800.18 o 
   3   1   2   103317.38   165422.77   2365.88 o 
   5   1   2     9114.74     4476.44     96.23 o 
   7   1   2    14356.11     9066.28     79.04 o 
   9   1   2    19170.58    22922.92    171.21 o 
  11   1   2    24862.19    23188.77    169.13 o 
  13   1   2     4970.93     4728.82     34.24 o 
  15   1   2       59.47       66.35     10.99 o 
  17   1   2     5975.62     5322.75     44.51 o 
  19   1   2      714.93      930.87     23.34 o 
  21   1   2      219.06      161.94     51.56 o 
  23   1   2      199.18      224.34     69.22 o 
 -26   2   2      532.87      492.42     88.53 o 
 -24   2   2      499.69      383.34     37.30 o 
 -22   2   2       16.92       45.66     15.96 o 
 -20   2   2     1754.26     1767.67     40.33 o 
 -18   2   2       82.19      169.29     15.05 o 
 -16   2   2     3357.55     3105.82     43.97 o 
 -14   2   2     7080.62     7378.48     75.11 o 
 -12   2   2     1539.74     1021.66     20.82 o 
 -10   2   2     3430.40     3441.31     30.05 o 
  -8   2   2     2855.07     2425.44     26.73 o 
  -6   2   2    28845.11    30577.26    392.86 o 
  -4   2   2    14812.66    18948.79    135.24 o 
  -2   2   2      213.46      126.51      6.25 o 
   0   2   2   109231.41   110946.96   1102.14 o 
   2   2   2    62828.52    51837.68    494.11 o 
   4   2   2     3040.98     8599.50     52.26 o 
   6   2   2      851.97      137.72      4.38 o 
   8   2   2    23813.72    21252.52    237.62 o 
  10   2   2    18349.62    23159.37    170.95 o 
  12   2   2     4355.67     3129.64     27.33 o 
  14   2   2     1085.65      631.41     18.32 o 
  16   2   2     1113.19      834.16     29.70 o 
  18   2   2      153.53      119.22     11.57 o 
  20   2   2      443.89      433.03     54.56 o 
  22   2   2      591.44      672.14     85.70 o 
  24   2   2       14.45       53.12     51.56 o 
 -25   3   2      128.66       95.45     38.88 o 
 -23   3   2      343.58      349.96     26.18 o 
 -21   3   2      248.35      163.95     18.35 o 
 -19   3   2     5140.11     5370.94     69.73 o 
 -17   3   2     3210.62     2596.56     39.68 o 
 -15   3   2     2243.92     2543.50     37.48 o 
 -13   3   2      672.42      505.72     17.14 o 
 -11   3   2      929.10      473.61     29.82 o 
  -9   3   2    15629.65    14589.26    163.09 o 
  -7   3   2     2010.40     1348.40     16.00 o 
  -5   3   2    39256.64    48038.81    705.26 o 
  -3   3   2     6264.56     8882.45     86.67 o 
  -1   3   2    38700.45    46128.06    545.54 o 
   1   3   2   173335.11   207871.41   2655.16 o 
   3   3   2    17189.01    12606.95     99.92 o 
   5   3   2      419.91     2203.85     18.74 o 
   7   3   2    16982.67    24508.84    207.45 o 
   9   3   2      577.99     1429.19     17.17 o 
  11   3   2     6485.76     7902.13     68.78 o 
  13   3   2      235.01       17.85      6.45 o 
  15   3   2     1930.97     2666.61     41.82 o 
  17   3   2      116.45       38.17     12.45 o 
  19   3   2      165.00      285.48     21.56 o 
  21   3   2        4.86      -26.56     44.95 o 
  23   3   2        7.56       -4.24     39.98 o 
 -26   4   2     1850.80     2042.28    125.55 o 
 -24   4   2     3466.21     3234.84     76.17 o 
 -22   4   2      864.16     1154.44     53.23 o 
 -20   4   2      289.44      197.47     19.71 o 
 -18   4   2      451.06      408.64     42.34 o 
 -16   4   2     8264.43     9704.29    104.30 o 
 -14   4   2    16872.11    14941.59    134.10 o 
 -12   4   2     5106.14     6330.44     93.44 o 
 -10   4   2    22748.81    21082.44    279.73 o 
  -8   4   2    51374.65    57168.32    513.81 o 
  -6   4   2    10525.34     7549.98     86.86 o 
  -4   4   2     6137.47     8728.82    113.99 o 
  -2   4   2     6656.72     7708.18     60.76 o 
   0   4   2    62566.71    66933.47   1266.84 o 
   2   4   2    25705.45    23817.09    167.95 o 
   4   4   2    40414.93    50070.04    416.90 o 
   6   4   2    50760.21    46129.49    488.95 o 
   8   4   2    19083.31    22045.33    223.63 o 
  10   4   2    26070.41    21864.27    163.34 o 
  12   4   2     4598.70     5687.74     54.49 o 
  14   4   2     1312.78     1561.86     22.74 o 
  16   4   2     4567.87     3816.16     39.90 o 
  18   4   2     5917.54     6347.64    137.64 o 
  20   4   2     8575.70     7993.69    114.16 o 
  22   4   2     2928.60     2966.26    147.41 o 
  24   4   2     2476.38     2587.86    139.90 o 
 -25   5   2        3.65        8.23     24.73 o 
 -23   5   2     4577.85     4459.30     72.98 o 
 -21   5   2     6636.63     6788.91     81.88 o 
 -19   5   2     8872.37     8813.22    108.90 o 
 -17   5   2    28902.45    28685.56    311.43 o 
 -15   5   2    12680.48    13042.73    139.30 o 
 -13   5   2      457.02      136.27     14.91 o 
 -11   5   2    17772.29    20534.54    165.62 o 
  -9   5   2       28.60      193.52     12.18 o 
  -7   5   2     4169.03     2826.60     35.72 o 
  -5   5   2     5667.32     7269.09    125.80 o 
  -3   5   2    56301.72    52628.09    735.29 o 
  -1   5   2    79811.55    85169.36   1026.33 o 
   1   5   2     1577.04     1993.36     30.11 o 
   3   5   2    11200.78    10613.22    110.56 o 
   5   5   2      297.62      237.07     11.53 o 
   7   5   2     4275.52     3821.97     33.22 o 
   9   5   2    12081.75    10978.71     85.48 o 
  11   5   2    12441.52    12506.80    113.39 o 
  13   5   2    36405.78    35954.13    353.04 o 
  15   5   2     4670.31     4284.31     60.99 o 
  17   5   2     2099.79     2162.05     43.72 o 
  19   5   2     3544.80     3522.29     66.24 o 
  21   5   2       13.44       28.18     48.44 o 
  23   5   2      223.04      125.07     58.34 o 
 -24   6   2     3373.71     3431.28     82.88 o 
 -22   6   2      861.90      854.04     35.08 o 
 -20   6   2        0.34       -2.87     16.39 o 
 -18   6   2      151.20      195.26     23.96 o 
 -16   6   2     2359.19     2677.21     45.05 o 
 -14   6   2     7999.12     8792.14     90.26 o 
 -12   6   2     1507.42     1478.79     25.08 o 
 -10   6   2     7935.09     6614.70     62.89 o 
  -8   6   2    15048.41    16889.16    195.60 o 
  -6   6   2     6599.69     5207.46     81.99 o 
  -4   6   2     1281.59     2614.11     68.81 o 
  -2   6   2      121.66      542.78     16.74 o 
   0   6   2     2551.63     2798.81     71.19 o 
   2   6   2     5641.04     7677.93     87.09 o 
   4   6   2    85363.53    85347.78   1301.36 o 
   6   6   2     8048.77     7889.43     60.34 o 
   8   6   2     4972.08     5339.06     66.21 o 
  10   6   2     3351.84     3667.92     37.40 o 
  12   6   2      396.68      398.88     28.01 o 
  14   6   2     3999.26     3883.30     44.29 o 
  16   6   2     1344.70     1274.36     35.42 o 
  18   6   2      559.67      501.50     18.25 o 
  20   6   2     2359.66     2136.62     57.22 o 
  22   6   2     2381.12     2536.71    144.46 o 
 -25   7   2      303.47      373.06     44.84 o 
 -23   7   2        9.94        9.39     18.58 o 
 -21   7   2      208.60      207.63     26.50 o 
 -19   7   2      317.13      301.28     26.51 o 
 -17   7   2     2435.98     2448.03     48.16 o 
 -15   7   2      690.72      743.34     27.11 o 
 -13   7   2     6963.97     7534.20     81.66 o 
 -11   7   2      721.25      881.02     22.58 o 
  -9   7   2      145.16      200.70     14.26 o 
  -7   7   2       96.60       63.38     11.37 o 
  -5   7   2     1500.73      849.00     22.83 o 
  -3   7   2      119.55      289.57     26.65 o 
  -1   7   2     4887.43     3525.98     98.60 o 
   1   7   2      375.75      605.09     18.87 o 
   3   7   2      929.54     1096.96     24.99 o 
   5   7   2     2761.97     2647.92     87.94 o 
   7   7   2     1311.86     1519.05     28.80 o 
   9   7   2     1744.49     1815.95     31.11 o 
  11   7   2     2442.58     2717.76     35.07 o 
  13   7   2     1734.76     2046.16     30.43 o 
  15   7   2      226.90      361.83     17.83 o 
  17   7   2      521.19      365.62     25.89 o 
  19   7   2       68.86       82.19     25.49 o 
  21   7   2      213.04      174.79     53.34 o 
  23   7   2       21.86       85.56     66.87 o 
 -24   8   2     1799.02     1755.89     77.43 o 
 -22   8   2       92.47       78.21     27.60 o 
 -20   8   2      120.36      149.80     27.12 o 
 -18   8   2      604.39      387.00     28.29 o 
 -16   8   2     6064.71     6325.71     83.64 o 
 -14   8   2     8422.73     8380.30    148.12 o 
 -12   8   2       55.90       26.53     12.41 o 
 -10   8   2    15272.35    14239.40    138.85 o 
  -8   8   2    24733.61    24482.04    234.56 o 
  -6   8   2    10628.16    10918.15    136.69 o 
  -4   8   2     1919.07     1553.70     73.49 o 
  -2   8   2    10064.55     9446.26    160.86 o 
   0   8   2    26479.14    28811.90    390.39 o 
   2   8   2    12394.19    11328.05    179.87 o 
   4   8   2    56094.13    54131.63    787.70 o 
   6   8   2    17027.34    15349.07    137.29 o 
   8   8   2     5646.76     5925.99     64.52 o 
  10   8   2    10108.90     9316.09     83.84 o 
  12   8   2     8177.00     7388.50     81.15 o 
  14   8   2     1644.61     1758.38     31.36 o 
  16   8   2     2647.23     2405.85     46.92 o 
  18   8   2     1160.50     1021.18     48.00 o 
  20   8   2     1737.85     1748.36     68.71 o 
  22   8   2      535.87      556.63     79.72 o 
 -23   9   2     1287.47     1283.84     75.74 o 
 -21   9   2     5804.04     5305.21    103.08 o 
 -19   9   2     6082.96     5898.25    105.09 o 
 -17   9   2     5838.17     5429.68     81.71 o 
 -15   9   2     8992.94     9071.62    111.91 o 
 -13   9   2     5824.76     5235.72     69.30 o 
 -11   9   2      936.56     1064.92     32.90 o 
  -9   9   2       66.66       78.30     14.96 o 
  -7   9   2     2305.81     1819.71     51.68 o 
  -5   9   2    18966.52    16703.88    285.82 o 
  -3   9   2    40895.96    40422.86    456.65 o 
  -1   9   2    36633.41    32756.17    649.54 o 
   1   9   2    31265.57    32141.75    474.35 o 
   3   9   2    43830.57    39587.22    488.25 o 
   5   9   2     2441.06     2282.50     35.00 o 
   7   9   2     3592.61     3829.14     48.79 o 
   9   9   2     7383.25     7134.82     84.00 o 
  11   9   2     9621.49     9522.64    136.40 o 
  13   9   2     8830.01     8094.80     84.98 o 
  15   9   2     9746.50     9710.44    130.92 o 
  17   9   2     4516.43     4174.38     70.91 o 
  19   9   2      212.94      202.84     37.61 o 
  21   9   2       46.09       43.35     32.45 o 
 -22  10   2     1786.88     1845.76     70.12 o 
 -20  10   2      325.13      250.77     33.77 o 
 -18  10   2      232.29      171.91     23.97 o 
 -16  10   2     4770.96     5088.68     74.69 o 
 -14  10   2     8307.77     7743.36    102.31 o 
 -12  10   2    29566.60    30033.87    324.66 o 
 -10  10   2    11744.31    11669.32    124.12 o 
  -8  10   2     9341.29     9182.30     98.66 o 
  -6  10   2    16608.69    15125.86    186.81 o 
  -4  10   2      822.52      826.69     27.74 o 
  -2  10   2      148.02      149.15     15.60 o 
   0  10   2      913.96      686.45     42.70 o 
   2  10   2    36925.45    33200.00    538.59 o 
   4  10   2    33523.61    33170.85    507.09 o 
   6  10   2    21028.96    19931.47    217.51 o 
   8  10   2    34454.09    34023.83    359.84 o 
  10  10   2    10784.37     9442.62    100.99 o 
  12  10   2     1079.50     1296.98     39.26 o 
  14  10   2      139.62      120.71     21.02 o 
  16  10   2     1009.63     1147.19     39.67 o 
  18  10   2     4991.45     4511.95    106.15 o 
  20  10   2     2702.99     2861.36    315.87 o 
 -23  11   2      274.42      222.93     66.47 o 
 -21  11   2     1156.51     1091.14    103.78 o 
 -19  11   2     1067.79     1187.73     64.22 o 
 -17  11   2     1899.34     1864.08     55.36 o 
 -15  11   2       67.56      157.30     23.05 o 
 -13  11   2     1772.60     1593.16     60.76 o 
 -11  11   2     1114.04     1038.00     45.35 o 
  -9  11   2     5889.04     5630.22     76.55 o 
  -7  11   2     7130.32     7412.48    107.95 o 
  -5  11   2    13880.34    13162.02    284.99 o 
  -3  11   2     6942.43     6643.02     94.95 o 
  -1  11   2     4625.59     4151.92     71.70 o 
   1  11   2     2257.03     2238.61     44.95 o 
   3  11   2     2667.43     2789.18     45.70 o 
   5  11   2     4883.80     5428.08     68.73 o 
   7  11   2     4227.01     3437.19     51.98 o 
   9  11   2      414.50      269.92     20.35 o 
  11  11   2     2053.16     2103.60     45.34 o 
  13  11   2     4790.97     4659.73     73.54 o 
  15  11   2     1967.31     2091.06     45.77 o 
  17  11   2     1746.52     1409.21     69.14 o 
  19  11   2      144.04      155.85     38.63 o 
  21  11   2        2.86      -28.69     45.02 o 
 -22  12   2        0.99       -7.97     30.10 o 
 -20  12   2       26.57        9.25     30.89 o 
 -18  12   2      390.34      363.03     36.33 o 
 -16  12   2        1.73       -6.89     18.46 o 
 -14  12   2      222.48      245.21     31.58 o 
 -12  12   2       35.55       97.34     20.57 o 
 -10  12   2       13.34       69.09     19.24 o 
  -8  12   2     2643.74     2559.80     63.56 o 
  -6  12   2     4359.97     4339.69     73.28 o 
  -4  12   2     7271.88     6804.68    160.20 o 
  -2  12   2     2811.61     2828.17     65.00 o 
   0  12   2     3582.97     3570.75     61.86 o 
   2  12   2     4706.75     4539.41     72.34 o 
   4  12   2     7617.38     6988.12     95.91 o 
   6  12   2       69.45      101.83     19.58 o 
   8  12   2      132.57      152.41     19.81 o 
  10  12   2      532.52      501.25     28.12 o 
  12  12   2      796.17      865.90     33.86 o 
  14  12   2       57.98       51.20     19.89 o 
  16  12   2      851.93      859.40     38.11 o 
  18  12   2      437.49      337.63     56.64 o 
  20  12   2       75.30       57.68     44.22 o 
 -21  13   2     1712.18     1656.66     66.38 o 
 -19  13   2     5229.93     5100.64     97.55 o 
 -17  13   2     3463.21     3595.45     77.45 o 
 -15  13   2     6957.90     7036.76    119.70 o 
 -13  13   2     4963.69     4720.30     80.34 o 
 -11  13   2     3147.59     3102.87     60.65 o 
  -9  13   2      949.87     1282.37     40.88 o 
  -7  13   2     1694.94     1676.67     49.48 o 
  -5  13   2    12749.21    11970.43    262.65 o 
  -3  13   2     7129.18     6670.99    146.46 o 
  -1  13   2     5191.29     4676.18     78.82 o 
   1  13   2    14020.72    13714.69    173.71 o 
   3  13   2     1437.42     1081.79     46.12 o 
   5  13   2      486.51      623.35     44.32 o 
   7  13   2     3681.34     3768.83     62.67 o 
   9  13   2     3203.95     3131.03     60.26 o 
  11  13   2    13073.93    13534.86    168.57 o 
  13  13   2     2036.66     2087.69     51.45 o 
  15  13   2     3271.54     3281.27     66.33 o 
  17  13   2      809.66      498.49     42.08 o 
  19  13   2        2.86       58.62     45.75 o 
 -20  14   2      647.71      582.67     44.91 o 
 -18  14   2      471.26      450.85     39.96 o 
 -16  14   2     6400.44     6593.79    138.26 o 
 -14  14   2    17475.61    17005.40    224.90 o 
 -12  14   2     5265.87     5272.19     89.67 o 
 -10  14   2     4727.07     4549.11     78.71 o 
  -8  14   2     3413.13     3561.72     67.50 o 
  -6  14   2        7.27       47.05     22.68 o 
  -4  14   2     2656.42     2479.29     60.96 o 
  -2  14   2     1597.60     1301.47     46.04 o 
   0  14   2     1267.96     1383.77     46.50 o 
   2  14   2     6204.12     6527.16    107.47 o 
   4  14   2    22000.90    20166.78    235.01 o 
   6  14   2    21463.79    21556.46    254.17 o 
   8  14   2     1670.70     1420.83     43.08 o 
  10  14   2     8923.80     8672.05    124.97 o 
  12  14   2      698.05      645.85     65.91 o 
  14  14   2       61.82       77.11     24.11 o 
  16  14   2      399.90      464.87     33.12 o 
  18  14   2      985.77     1125.69     67.91 o 
 -19  15   2     1421.32     1318.71     63.53 o 
 -17  15   2     4169.41     4615.42    104.34 o 
 -15  15   2     2111.28     2025.82     63.15 o 
 -13  15   2       22.95       -0.92     32.62 o 
 -11  15   2      984.06     1058.48     44.69 o 
  -9  15   2      299.42      299.02     31.02 o 
  -7  15   2     4894.23     4474.59    154.14 o 
  -5  15   2     3887.54     3616.76     79.11 o 
  -3  15   2    10607.58     9804.29    148.23 o 
  -1  15   2    12826.05    12507.10    178.12 o 
   1  15   2     4190.73     3489.29     75.49 o 
   3  15   2     3185.89     3504.59     68.92 o 
   5  15   2      422.30      327.10     30.52 o 
   7  15   2     2351.06     2371.48     58.98 o 
   9  15   2        2.51        3.00     17.75 o 
  11  15   2     3637.32     3308.05     70.71 o 
  13  15   2    11878.51    12240.91    183.56 o 
  15  15   2     2975.36     2824.39     78.81 o 
  17  15   2      104.75       -8.95     23.96 o 
 -18  16   2      210.81      245.46     37.36 o 
 -16  16   2      174.51      134.56     34.00 o 
 -14  16   2        3.37       15.47     23.95 o 
 -12  16   2      220.78      165.92     32.30 o 
 -10  16   2     2423.83     2307.10     63.90 o 
  -8  16   2     1508.22     1316.47     49.75 o 
  -6  16   2     1229.58     1229.95     56.11 o 
  -4  16   2      244.46      281.79     35.29 o 
  -2  16   2      476.14      409.93     38.61 o 
   0  16   2      944.37     1003.14     48.12 o 
   2  16   2       20.71       52.08     26.29 o 
   4  16   2      560.96      517.63     36.88 o 
   6  16   2        2.64       85.11     26.11 o 
   8  16   2       26.66       63.04     24.87 o 
  10  16   2      201.59      153.74     32.52 o 
  12  16   2      754.21      626.24     81.79 o 
  14  16   2       15.48       29.62     28.99 o 
  16  16   2     1381.85     1453.38     60.99 o 
 -17  17   2      696.50      650.70     62.40 o 
 -15  17   2      514.07      592.13     51.56 o 
 -13  17   2      288.44      309.51     40.43 o 
 -11  17   2      724.88      771.10     47.07 o 
  -9  17   2        8.19       20.96     24.13 o 
  -7  17   2      511.88      522.35     40.40 o 
  -5  17   2      484.62      599.05     47.26 o 
  -3  17   2     2354.00     2260.56    104.34 o 
  -1  17   2     3158.28     3021.01     82.33 o 
   1  17   2     1015.30     1127.10     55.09 o 
   3  17   2     1572.83     1540.70     57.94 o 
   5  17   2      559.73      549.39     40.62 o 
   7  17   2      874.30     1123.60     50.55 o 
   9  17   2      274.91      266.57     34.24 o 
  11  17   2      696.67      743.77     82.84 o 
  13  17   2     1444.83     1747.81     69.05 o 
  15  17   2      132.81      101.38     33.43 o 
 -16  18   2     1031.14      890.65     57.10 o 
 -14  18   2     3956.41     4321.05    104.40 o 
 -12  18   2     4026.88     4314.00    102.72 o 
 -10  18   2     6344.28     6597.48    143.59 o 
  -8  18   2     3074.56     2967.16     80.36 o 
  -6  18   2     1574.40     1734.04     70.04 o 
  -4  18   2     3052.93     2967.84     92.91 o 
  -2  18   2       12.02       63.05     31.20 o 
   0  18   2     4402.49     4188.87    103.24 o 
   2  18   2     4889.51     4625.72    108.69 o 
   4  18   2     9814.88     9915.16    158.75 o 
   6  18   2    13382.07    13718.21    211.64 o 
   8  18   2     3546.57     3728.35     89.22 o 
  10  18   2     1378.33     1316.43     60.45 o 
  12  18   2      319.20      271.10     37.63 o 
  14  18   2      652.88      571.40     50.81 o 
 -13  19   2      197.60      181.27     40.54 o 
 -11  19   2       10.74       17.55     28.37 o 
  -9  19   2      839.69      925.19     56.51 o 
  -7  19   2     3867.55     3984.70     97.71 o 
  -5  19   2     5128.38     5410.90    197.79 o 
  -3  19   2     8467.71     8107.99    173.26 o 
  -1  19   2     9532.22     8874.53    170.93 o 
   1  19   2     5453.78     5112.08    121.68 o 
   3  19   2     3147.79     3042.67     83.73 o 
   5  19   2      174.77      248.11     38.54 o 
   7  19   2       75.68       80.02     34.87 o 
   9  19   2     1088.91     1141.30     57.24 o 
  11  19   2     3855.30     4072.66    110.47 o 
 -12  20   2     1282.92     1049.03     64.39 o 
 -10  20   2     1650.04     1470.76     71.20 o 
  -8  20   2     1751.04     1984.92     79.00 o 
  -6  20   2      844.63     1071.18    103.22 o 
  -4  20   2       19.99       -1.40     27.67 o 
  -2  20   2        5.84       46.69     34.75 o 
   0  20   2       21.94       12.80     30.70 o 
   2  20   2      527.60      538.15     49.99 o 
   4  20   2     1080.95     1218.99     62.72 o 
   6  20   2      880.06      772.64     54.22 o 
   8  20   2     2198.41     2166.17     81.89 o 
  10  20   2     1334.79     1457.33     77.52 o 
  -9  21   2      174.37      109.06     38.26 o 
  -7  21   2        5.74       23.16     30.40 o 
  -5  21   2       56.19      123.31     44.23 o 
  -3  21   2       43.01       88.93     41.02 o 
  -1  21   2       20.47       15.57     33.39 o 
   1  21   2      142.47       99.50     30.95 o 
   3  21   2      101.21      108.31     38.69 o 
   5  21   2        9.64       25.41     31.83 o 
   7  21   2      250.91      273.32     44.37 o 
  -6  22   2      692.39      655.44     59.04 o 
  -4  22   2       22.41       26.44     36.42 o 
  -2  22   2       28.18       16.11     36.35 o 
   0  22   2       39.54       60.62     40.96 o 
   2  22   2     1253.61     1372.06     78.79 o 
   4  22   2      717.58      747.99     63.64 o 
 -25   1   3      454.87      302.98     25.39 o 
 -23   1   3       43.30       65.07     19.00 o 
 -21   1   3       55.24       89.55     15.26 o 
 -19   1   3     1368.53     1497.42     29.67 o 
 -17   1   3    14471.71    15681.38    141.08 o 
 -15   1   3    44962.84    43669.39    591.77 o 
 -13   1   3        7.25       52.39     10.10 o 
 -11   1   3     4935.08     4961.02     44.01 o 
  -9   1   3    44303.07    44750.90    619.67 o 
  -7   1   3     2583.04     3322.39     24.81 o 
  -5   1   3     2047.77     1720.17     48.19 o 
  -3   1   3    16751.30    15084.03    163.32 o 
  -1   1   3   144873.53   147401.16   2158.85 o 
   1   1   3    24455.09    33516.16    255.64 o 
   3   1   3    26399.05    24472.28    249.90 o 
   5   1   3     9644.86    13899.85    244.77 o 
   7   1   3      444.80      449.01     27.18 o 
   9   1   3     3424.80     2838.74     42.55 o 
  11   1   3     9228.23     7999.92    164.67 o 
  13   1   3     6589.72     7297.74     75.49 o 
  15   1   3     1422.24     1014.81     66.79 o 
  17   1   3      786.27      907.02     97.24 o 
  19   1   3     3184.66     2794.78    115.82 o 
  21   1   3     1610.22     1465.91     99.45 o 
  23   1   3        9.73       70.63     61.33 o 
 -26   2   3      830.87      427.99    106.09 o 
 -24   2   3     5686.77     5316.16     80.50 o 
 -22   2   3     8073.47     8098.00     95.36 o 
 -20   2   3     5690.11     5998.73     67.36 o 
 -18   2   3     6610.89     6709.19     68.24 o 
 -16   2   3      217.11      182.62     17.22 o 
 -14   2   3    24231.07    27176.01    255.91 o 
 -12   2   3    25841.63    26181.18    317.64 o 
 -10   2   3    55339.67    61416.44    560.58 o 
  -8   2   3    45013.51    41901.74    367.61 o 
  -6   2   3     3354.44     4542.30     38.96 o 
  -4   2   3     8567.30     5662.11    137.62 o 
  -2   2   3      890.40      169.99     19.60 o 
   0   2   3    20532.74    29093.29    217.90 o 
   2   2   3       95.68     1041.65     27.08 o 
   4   2   3      368.11      280.91      6.33 o 
   6   2   3    66599.96    71186.50    804.85 o 
   8   2   3   163650.63   165934.64   2584.61 o 
  10   2   3    68793.28    70313.84    871.90 o 
  12   2   3    10198.15    10545.58    160.30 o 
  14   2   3      238.76      391.71     16.04 o 
  16   2   3      995.71     1018.88     71.53 o 
  18   2   3     1070.93      691.09     56.89 o 
  20   2   3     1424.16     1729.36     99.23 o 
  22   2   3     2059.26     2169.02    120.78 o 
 -25   3   3      299.00      191.44     27.02 o 
 -23   3   3      589.29      649.13     47.62 o 
 -21   3   3     2294.09     2575.69     44.34 o 
 -19   3   3     7298.87     7099.71     83.59 o 
 -17   3   3    21767.64    23323.56    229.38 o 
 -15   3   3     6147.17     5861.64     77.20 o 
 -13   3   3    34338.40    35995.65    375.04 o 
 -11   3   3    15452.28    14200.52    127.52 o 
  -9   3   3      892.00      388.57     11.85 o 
  -7   3   3      914.96      563.96     12.37 o 
  -5   3   3     1411.11     2302.42     64.20 o 
  -3   3   3    47426.84    58167.96   1216.57 o 
  -1   3   3      804.79      259.80     11.25 o 
   1   3   3    15061.93    16777.95    116.65 o 
   3   3   3    23724.53    20631.05    136.56 o 
   5   3   3    60663.41    69846.88    624.70 o 
   7   3   3    52091.88    57642.36    709.14 o 
   9   3   3      904.72     1681.02     27.52 o 
  11   3   3     6983.66     6573.61     62.30 o 
  13   3   3    10566.98    10509.77    137.88 o 
  15   3   3     9445.04     9443.07    135.30 o 
  17   3   3    18768.36    18059.77    194.45 o 
  19   3   3     5812.07     5613.15    234.81 o 
  21   3   3      440.93      463.20     70.26 o 
  23   3   3       21.49       21.89     47.31 o 
 -26   4   3     1374.34     1405.14     57.61 o 
 -24   4   3      970.60     1090.74     37.29 o 
 -22   4   3      591.45      588.31     27.51 o 
 -20   4   3     2873.56     3046.19     51.17 o 
 -18   4   3     2111.81     2003.87     36.78 o 
 -16   4   3     2493.67     2701.92     45.17 o 
 -14   4   3     2249.31     2525.39     36.60 o 
 -12   4   3    35835.28    39000.43    443.82 o 
 -10   4   3    20426.71    21804.52    184.51 o 
  -8   4   3    13578.97    14702.65    135.11 o 
  -6   4   3    15293.46    15644.80    121.27 o 
  -4   4   3     5262.23     6917.24     77.51 o 
  -2   4   3     6451.06     6924.18     59.72 o 
   0   4   3     2992.15     2849.23     34.60 o 
   2   4   3     6612.11     7302.18     75.56 o 
   4   4   3       41.50      103.68      6.91 o 
   6   4   3     3110.23     2786.18     23.67 o 
   8   4   3     3621.30     4513.61     43.05 o 
  10   4   3     9351.25     8475.14     57.70 o 
  12   4   3     1564.53     2077.69     30.07 o 
  14   4   3      588.43      713.34     30.32 o 
  16   4   3     1941.15     2517.65     59.12 o 
  18   4   3      702.94      805.14     27.53 o 
  20   4   3     1155.55     1148.64    129.80 o 
  22   4   3      155.18      215.89     62.24 o 
 -25   5   3       14.37       48.71     29.21 o 
 -23   5   3      127.41       65.75     20.10 o 
 -21   5   3      103.49      138.73     21.14 o 
 -19   5   3      733.68      421.73     26.08 o 
 -17   5   3      496.54      639.70     25.90 o 
 -15   5   3     1773.75     1605.07     31.54 o 
 -13   5   3       77.26      109.60     13.18 o 
 -11   5   3    20646.49    17917.95    356.53 o 
  -9   5   3     1586.42     2613.57     31.22 o 
  -7   5   3     1254.14     1758.32     25.59 o 
  -5   5   3      309.54     1009.81     41.70 o 
  -3   5   3     1295.33     1682.27     25.02 o 
  -1   5   3     5725.28     5140.18     86.12 o 
   1   5   3      302.29      489.48     12.79 o 
   3   5   3     4549.47     3662.20     29.72 o 
   5   5   3     3044.76     3998.82     33.40 o 
   7   5   3     1308.80     1895.43     25.60 o 
   9   5   3      536.92      619.24     29.22 o 
  11   5   3        0.38       69.47      7.84 o 
  13   5   3     2294.01     1792.07     50.86 o 
  15   5   3      485.25      302.45     11.97 o 
  17   5   3     2234.36     2352.09     80.50 o 
  19   5   3     1515.31     1210.68     68.94 o 
  21   5   3      211.06      222.14     60.59 o 
  23   5   3        5.48      -23.76     49.24 o 
 -24   6   3     2598.16     2479.44     54.73 o 
 -22   6   3     2703.73     2377.89     54.17 o 
 -20   6   3     3259.43     3733.97     64.60 o 
 -18   6   3      395.28      319.33     23.32 o 
 -16   6   3     1034.12      959.39     26.83 o 
 -14   6   3      999.14     1089.87     30.34 o 
 -12   6   3    24229.31    22590.83    212.05 o 
 -10   6   3    51537.11    54296.32    565.75 o 
  -8   6   3    11336.74     8114.47    107.95 o 
  -6   6   3     1990.62     2304.42     59.30 o 
  -4   6   3    13726.96    12342.85    114.68 o 
  -2   6   3     2112.12     3026.95     37.94 o 
   0   6   3      520.73      882.53     18.26 o 
   2   6   3       81.38      162.02     10.55 o 
   4   6   3    15595.58    16399.51    130.87 o 
   6   6   3    32961.07    32263.19    332.61 o 
   8   6   3    19624.67    19299.31    151.18 o 
  10   6   3    41470.79    39187.95    349.04 o 
  12   6   3     2969.02     2938.60     31.92 o 
  14   6   3     1007.14      966.85     25.28 o 
  16   6   3     2243.26     2588.79     63.24 o 
  18   6   3     2517.84     2693.82     90.31 o 
  20   6   3     1955.50     1862.76    107.35 o 
  22   6   3      512.06      566.96     81.89 o 
 -25   7   3      767.97      630.12     60.05 o 
 -23   7   3       83.31       69.98     22.78 o 
 -21   7   3     4806.84     4466.85     72.14 o 
 -19   7   3     9402.55     9484.18    140.10 o 
 -17   7   3    21798.24    23212.75    291.76 o 
 -15   7   3    11422.09    10083.47    143.89 o 
 -13   7   3    19889.93    20286.64    216.92 o 
 -11   7   3     5291.64     4894.17     97.51 o 
  -9   7   3     1977.15     2250.39     46.63 o 
  -7   7   3     2918.08     2252.14     32.07 o 
  -5   7   3      486.18     1411.23     25.64 o 
  -3   7   3    65876.20    69397.36    922.80 o 
  -1   7   3    77598.53    76665.48    943.54 o 
   1   7   3   117292.22   124179.16   1565.98 o 
   3   7   3    27026.92    23683.27    231.28 o 
   5   7   3     6606.07     8083.11    105.53 o 
   7   7   3     3352.05     2472.49     29.75 o 
   9   7   3      587.68      786.02     18.48 o 
  11   7   3     5695.08     5975.27     78.30 o 
  13   7   3     7837.98     7139.77     66.17 o 
  15   7   3     4416.68     4724.56     68.60 o 
  17   7   3    11227.90    10054.26    289.84 o 
  19   7   3     1853.92     1977.27     65.24 o 
  21   7   3      224.65      216.87     70.97 o 
 -24   8   3     1672.55     1538.12     61.20 o 
 -22   8   3     2151.92     2271.70     67.86 o 
 -20   8   3      167.77      211.72     30.55 o 
 -18   8   3     1545.74     1547.94     51.85 o 
 -16   8   3      480.45      483.99     31.51 o 
 -14   8   3     4818.35     5071.81     69.80 o 
 -12   8   3     1080.05     1000.94     36.06 o 
 -10   8   3     4039.56     4416.06     53.04 o 
  -8   8   3    40209.77    37778.45    724.19 o 
  -6   8   3    27249.55    29021.71    403.64 o 
  -4   8   3    38955.40    36653.22    500.42 o 
  -2   8   3    27660.62    31582.09    334.33 o 
   0   8   3     7408.62     6051.38    106.35 o 
   2   8   3    24049.27    21140.69    228.16 o 
   4   8   3    18965.94    21765.20    322.67 o 
   6   8   3     7325.49     7167.36     68.28 o 
   8   8   3    17446.22    17613.19    149.37 o 
  10   8   3     5736.45     5956.22     61.31 o 
  12   8   3     8951.61     9041.62     87.15 o 
  14   8   3     1570.10     1571.68     28.82 o 
  16   8   3      325.44      144.87     17.97 o 
  18   8   3       56.49       21.20     22.87 o 
  20   8   3     1245.14     1506.87     89.22 o 
  22   8   3     2793.54     3177.20    154.95 o 
 -23   9   3        1.30       28.31     28.11 o 
 -21   9   3      910.12      919.83     46.22 o 
 -19   9   3        4.88       39.09     19.98 o 
 -17   9   3        0.82       21.51     17.97 o 
 -15   9   3     3155.12     3972.49     77.05 o 
 -13   9   3      299.30      457.56     32.40 o 
 -11   9   3      111.05      154.34     17.52 o 
  -9   9   3      786.07      896.97     37.40 o 
  -7   9   3    11603.90    12478.79    137.66 o 
  -5   9   3     1336.70     1456.73     27.29 o 
  -3   9   3      134.85      504.90     23.16 o 
  -1   9   3     9267.49     8044.81     99.35 o 
   1   9   3      133.67      152.31     13.04 o 
   3   9   3     4075.39     4857.29     55.17 o 
   5   9   3    12048.93    12228.76    118.76 o 
   7   9   3      169.40      314.16     17.87 o 
   9   9   3     4230.23     3874.66     60.33 o 
  11   9   3       22.45       17.74     12.29 o 
  13   9   3      627.21      958.46     27.20 o 
  15   9   3      374.28      325.45     19.78 o 
  17   9   3        2.78       22.50     14.91 o 
  19   9   3       39.48       18.66     24.33 o 
  21   9   3      705.46      760.61     74.51 o 
 -24  10   3      115.74       42.52     38.81 o 
 -22  10   3      175.96      111.24     33.39 o 
 -20  10   3     1445.56     1563.00     57.39 o 
 -18  10   3     1821.05     1971.83     68.27 o 
 -16  10   3      788.73      836.90     37.67 o 
 -14  10   3     3487.31     3342.86     56.63 o 
 -12  10   3     1599.37     1617.57     42.04 o 
 -10  10   3     4799.32     4367.58     60.73 o 
  -8  10   3     4966.47     4304.09     57.38 o 
  -6  10   3     2780.85     2407.76     48.12 o 
  -4  10   3      248.74      441.51     24.04 o 
  -2  10   3     3268.44     3243.84     57.28 o 
   0  10   3     7382.99     7624.56     90.87 o 
   2  10   3    10600.72    10763.72    108.73 o 
   4  10   3     8151.37     7888.96     84.15 o 
   6  10   3     2952.38     3278.15     46.78 o 
   8  10   3     5080.11     4410.51     62.63 o 
  10  10   3     4955.91     4564.89     61.72 o 
  12  10   3     2175.82     2244.50     43.33 o 
  14  10   3       77.31      114.66     19.75 o 
  16  10   3      688.00      622.73     25.82 o 
  18  10   3      113.83      104.06     26.43 o 
  20  10   3      725.82      590.37     48.05 o 
 -23  11   3       14.99       47.80     42.98 o 
 -21  11   3     1834.55     1697.28     65.21 o 
 -19  11   3     4100.61     4255.66     93.84 o 
 -17  11   3     6834.46     6748.33    103.16 o 
 -15  11   3    10173.48     9658.85    124.68 o 
 -13  11   3     1720.67     1782.30     45.46 o 
 -11  11   3     7789.03     7054.97    105.50 o 
  -9  11   3     9702.48     9560.56    130.25 o 
  -7  11   3     1197.29     1168.14     76.59 o 
  -5  11   3     1511.15     1437.32     39.26 o 
  -3  11   3       11.01      131.78     20.08 o 
  -1  11   3    38667.10    32933.95    524.54 o 
   1  11   3    26660.18    25107.86    392.48 o 
   3  11   3    15747.23    14424.57    148.34 o 
   5  11   3    21190.86    19807.10    203.25 o 
   7  11   3      649.67      659.08     27.70 o 
   9  11   3      259.13      279.12     24.19 o 
  11  11   3      105.43      174.89     22.32 o 
  13  11   3     6696.70     6874.62     93.97 o 
  15  11   3    10428.95     9812.07    124.89 o 
  17  11   3     2743.78     2592.13    104.68 o 
  19  11   3     2133.66     1961.94     86.49 o 
 -22  12   3     3344.48     3472.17     98.50 o 
 -20  12   3     2857.10     2814.77     89.05 o 
 -18  12   3      742.55      797.97     40.92 o 
 -16  12   3        0.42       63.79     27.16 o 
 -14  12   3     2431.88     2359.87     56.20 o 
 -12  12   3      627.72      539.74     32.01 o 
 -10  12   3    18954.38    20076.87    226.43 o 
  -8  12   3    46249.76    43407.10    502.64 o 
  -6  12   3    17218.13    16660.67    204.24 o 
  -4  12   3     6374.81     5595.00     94.90 o 
  -2  12   3     7265.20     7276.04    157.08 o 
   0  12   3     1723.29     1918.91     54.05 o 
   2  12   3     4289.83     3674.33     56.90 o 
   4  12   3    15066.12    15172.30    177.62 o 
   6  12   3    16886.55    16540.95    179.39 o 
   8  12   3     6175.83     6045.98     81.93 o 
  10  12   3     4121.66     3851.67     62.44 o 
  12  12   3     4331.47     4111.78     79.72 o 
  14  12   3     3357.49     3252.80     61.71 o 
  16  12   3       10.43        6.89     17.82 o 
  18  12   3      160.22      171.96     45.31 o 
 -21  13   3      167.95      180.41     40.42 o 
 -19  13   3     2114.17     2063.15     66.55 o 
 -17  13   3     3500.73     3312.63     79.32 o 
 -15  13   3     2060.91     1923.63     54.09 o 
 -13  13   3     1686.93     1653.77     50.33 o 
 -11  13   3     3563.14     3455.34     65.84 o 
  -9  13   3     1027.38     1101.06     38.76 o 
  -7  13   3      799.48      935.54     40.32 o 
  -5  13   3      170.75      185.97     25.98 o 
  -3  13   3     1469.06     1424.28     72.09 o 
  -1  13   3       99.91      116.57     22.60 o 
   1  13   3    12792.05    11323.51    253.82 o 
   3  13   3    25798.01    24788.55    343.83 o 
   5  13   3      120.36      133.93     21.19 o 
   7  13   3       48.44       55.42     19.44 o 
   9  13   3       13.51       49.29     20.29 o 
  11  13   3     4525.43     4904.65     87.26 o 
  13  13   3     1518.22     1441.75     45.93 o 
  15  13   3     1530.92     1433.26     46.15 o 
  17  13   3     1435.14     1514.96     84.43 o 
  19  13   3      625.10      536.00     83.58 o 
 -20  14   3        0.17       31.33     29.54 o 
 -18  14   3      190.11      218.47     36.02 o 
 -16  14   3        4.56       13.35     21.58 o 
 -14  14   3     1416.85     1377.69     50.16 o 
 -12  14   3     1217.23     1140.12     44.21 o 
 -10  14   3     1723.33     2064.64     54.12 o 
  -8  14   3     3646.18     3796.20     74.50 o 
  -6  14   3      178.64      199.59     28.85 o 
  -4  14   3     4054.76     4025.18     77.80 o 
  -2  14   3      234.48      243.82     30.44 o 
   0  14   3     1714.86     1572.49     49.85 o 
   2  14   3       12.41       53.76     20.01 o 
   4  14   3     7136.41     7111.43    100.68 o 
   6  14   3      101.04      166.77     26.48 o 
   8  14   3     5455.08     5380.14     88.03 o 
  10  14   3       52.70       12.61     23.71 o 
  12  14   3       53.13       73.84     21.98 o 
  14  14   3      207.35      130.54     25.73 o 
  16  14   3      477.08      290.68     54.50 o 
  18  14   3       15.93       -5.09     30.91 o 
 -19  15   3     1790.45     1810.85     68.52 o 
 -17  15   3     4068.25     4314.20     94.77 o 
 -15  15   3     4509.60     4449.81     92.31 o 
 -13  15   3     2391.52     2426.19     68.61 o 
 -11  15   3      435.80      591.36     38.72 o 
  -9  15   3     2426.32     2320.84     75.94 o 
  -7  15   3      369.08      465.82     38.48 o 
  -5  15   3       52.03       61.52     25.71 o 
  -3  15   3       50.53       63.40     25.07 o 
  -1  15   3      178.09      271.72     32.03 o 
   1  15   3     3508.62     3552.01     77.26 o 
   3  15   3     9953.13    10180.84    136.47 o 
   5  15   3    13756.75    12683.56    205.57 o 
   7  15   3     8270.65     7708.00    193.13 o 
   9  15   3      500.39      446.00     33.14 o 
  11  15   3     3539.64     3691.50     81.43 o 
  13  15   3     1367.93     1498.51     65.25 o 
  15  15   3     1288.37     1147.52     52.33 o 
  17  15   3      719.25      811.32     64.59 o 
 -18  16   3      378.13      273.29     41.06 o 
 -16  16   3       29.38       10.10     24.14 o 
 -14  16   3      339.06      344.42     37.74 o 
 -12  16   3     5351.15     5272.37    101.30 o 
 -10  16   3    13275.02    12712.22    182.86 o 
  -8  16   3     5184.10     4760.31     90.73 o 
  -6  16   3     9260.48     9633.53    158.94 o 
  -4  16   3     6789.27     6713.92    122.00 o 
  -2  16   3     1213.85     1312.24     47.39 o 
   0  16   3       11.27       60.95     23.14 o 
   2  16   3     1493.36     1524.64     50.56 o 
   4  16   3     8996.59     9164.45    128.26 o 
   6  16   3     5764.76     5445.52    100.42 o 
   8  16   3     6348.67     6010.41    103.46 o 
  10  16   3    11969.37    11861.72    175.67 o 
  12  16   3     2391.99     2438.49     68.57 o 
  14  16   3      486.00      370.39     49.72 o 
  16  16   3      115.06       83.42     30.83 o 
 -17  17   3     2331.06     2597.09     84.45 o 
 -15  17   3     2489.05     2473.89     80.77 o 
 -13  17   3     5426.24     5275.83    118.43 o 
 -11  17   3     4227.85     3748.48     88.37 o 
  -9  17   3      173.52      180.97     32.63 o 
  -7  17   3      113.73      184.69     36.02 o 
  -5  17   3     2885.82     2632.05     78.56 o 
  -3  17   3     4179.73     4280.39     98.83 o 
  -1  17   3     7665.80     6980.03    129.93 o 
   1  17   3    11850.04    11233.23    206.42 o 
   3  17   3     9140.26     8560.40    158.85 o 
   5  17   3     1794.08     1799.70     61.97 o 
   7  17   3      120.94       93.58     29.90 o 
   9  17   3      260.48      166.74     31.21 o 
  11  17   3     1767.81     2020.33     69.73 o 
  13  17   3     5011.23     4802.70    108.04 o 
  15  17   3     2783.91     2806.67    104.50 o 
 -16  18   3        0.05       -7.92     27.25 o 
 -14  18   3       98.60      157.33     36.96 o 
 -12  18   3      443.38      428.12     49.89 o 
 -10  18   3     1249.30     1232.63     60.75 o 
  -8  18   3     1159.31     1305.92     57.41 o 
  -6  18   3     1537.13     1308.77     65.85 o 
  -4  18   3     1114.76     1135.82     60.73 o 
  -2  18   3     1612.82     1412.12     65.58 o 
   0  18   3      201.71      180.64     38.72 o 
   2  18   3      400.07      453.02     54.13 o 
   4  18   3      520.43      484.41     52.38 o 
   6  18   3     2350.62     2473.75     72.76 o 
   8  18   3      550.83      494.13     45.58 o 
  10  18   3        1.70       33.29     28.07 o 
  12  18   3     1690.21     1434.11     63.86 o 
 -15  19   3      345.45      384.50     47.43 o 
 -13  19   3      541.54      477.89     49.51 o 
 -11  19   3      417.08      526.61     50.74 o 
  -9  19   3       19.32       37.93     29.81 o 
  -7  19   3       60.60       82.18     28.08 o 
  -5  19   3      146.36      145.22     39.57 o 
  -3  19   3       64.33       56.61     33.65 o 
  -1  19   3       22.62      100.13     36.05 o 
   1  19   3      473.99      671.03     47.68 o 
   3  19   3      874.91     1025.02     71.54 o 
   5  19   3      170.08      207.28     39.31 o 
   7  19   3        0.03       19.67     30.66 o 
   9  19   3       34.49       28.67     29.46 o 
  11  19   3     1942.20     1981.18     72.50 o 
 -12  20   3      199.16      167.86     42.10 o 
 -10  20   3     1557.70     1819.59     77.05 o 
  -8  20   3     2181.98     2592.66     85.11 o 
  -6  20   3     1901.73     2118.19     86.92 o 
  -4  20   3     2220.10     2445.72     92.41 o 
  -2  20   3      386.83      417.62     51.29 o 
   0  20   3      142.24      215.87     40.28 o 
   2  20   3     1254.75     1426.64     65.09 o 
   4  20   3     2499.96     2589.45     84.09 o 
   6  20   3     2400.03     2562.41     83.32 o 
   8  20   3     1929.39     1987.60     78.02 o 
  10  20   3     2310.80     2332.25     85.16 o 
  -9  21   3      758.46      768.19     62.84 o 
  -7  21   3      441.69      427.44     50.96 o 
  -5  21   3     1218.42     1267.08     80.95 o 
  -3  21   3     1302.23     1436.07     79.09 o 
  -1  21   3     3733.40     4082.38    134.28 o 
   1  21   3     2438.49     2479.99    107.59 o 
   3  21   3     2075.73     2017.70     80.61 o 
   5  21   3     2975.71     3117.46     96.61 o 
   7  21   3      342.58      261.39     46.53 o 
  -6  22   3     1050.52      971.15     75.12 o 
  -4  22   3      439.29      335.76     57.57 o 
  -2  22   3      914.13     1266.68    115.97 o 
   0  22   3      386.92      439.10     52.30 o 
   2  22   3      115.30       83.99     39.87 o 
   4  22   3      159.83      185.52     43.40 o 
 -26   0   4      370.63      294.96     52.87 o 
 -24   0   4     3482.15     3623.44     91.36 o 
 -22   0   4     2996.80     3132.16    119.59 o 
 -20   0   4     1498.67     1548.80     45.35 o 
 -18   0   4    23867.32    24513.31    328.35 o 
 -16   0   4     1736.10     1739.02     64.66 o 
 -14   0   4     1056.82     1259.97     65.34 o 
 -12   0   4     1358.52     2428.96     42.20 o 
 -10   0   4    80969.96    82588.43   1397.88 o 
  -8   0   4    29601.96    29363.44    362.02 o 
  -6   0   4    14993.52    16000.42    234.03 o 
  -4   0   4   860619.31  1007792.19  41243.16 o 
  -2   0   4   145384.44   178458.02   3009.41 o 
   0   0   4     9681.29     8696.07     84.53 o 
   2   0   4    19238.33    24224.18    217.64 o 
   4   0   4     3613.05        0.42      3.28 o 
   6   0   4    31724.51    27174.41    527.52 o 
   8   0   4    85571.06    91020.70   2481.54 o 
  10   0   4    49784.83    46335.50   1138.54 o 
  12   0   4     7988.94     9679.74    256.26 o 
  14   0   4      154.65      291.65     61.92 o 
  16   0   4     1552.19     1946.40    126.42 o 
  18   0   4      522.34      557.96     90.89 o 
  20   0   4       28.58       91.80     71.48 o 
  22   0   4       58.86       91.59     78.81 o 
 -27   1   4     2364.90     2357.33    109.15 o 
 -25   1   4     1046.66     1137.70     51.27 o 
 -23   1   4        6.86       17.27     14.55 o 
 -21   1   4     1160.42     1219.63     33.74 o 
 -19   1   4      113.12      148.21     16.23 o 
 -17   1   4    11322.93    11616.70    105.59 o 
 -15   1   4    12680.61    13497.22    147.87 o 
 -13   1   4    40637.18    43910.06    528.69 o 
 -11   1   4    41482.80    41317.32    526.19 o 
  -9   1   4    12952.03    14485.26    114.98 o 
  -7   1   4     2341.19     2627.11     28.40 o 
  -5   1   4    32383.26    38806.80    692.83 o 
  -3   1   4   102170.87   114561.24   1414.73 o 
  -1   1   4    42797.78    47881.09    459.43 o 
   1   1   4     3095.27     3301.80     38.95 o 
   3   1   4       51.27      270.84     25.48 o 
   5   1   4    31931.19    37119.08    682.61 o 
   7   1   4    49626.55    46648.61   2146.19 o 
   9   1   4    30338.73    35045.32   1104.84 o 
  11   1   4     1957.11     1579.43     48.24 o 
  13   1   4      982.87      811.42     53.36 o 
  15   1   4     2593.45     2872.79    102.96 o 
  17   1   4     6982.07     6329.58    233.96 o 
  19   1   4     2940.86     3210.74    131.57 o 
  21   1   4      848.04      779.66     84.83 o 
  23   1   4      319.53      368.70     78.08 o 
 -26   2   4      196.63      230.42     27.61 o 
 -24   2   4       93.35       99.81     19.78 o 
 -22   2   4     1462.19     1363.87     36.61 o 
 -20   2   4       48.41       52.59     15.72 o 
 -18   2   4      163.78      220.80     17.56 o 
 -16   2   4     2833.49     2818.98     40.60 o 
 -14   2   4      487.72      430.46     18.06 o 
 -12   2   4    18516.43    16889.79    138.89 o 
 -10   2   4     5533.42     4961.16     53.02 o 
  -8   2   4     1392.33     1482.02     38.75 o 
  -6   2   4     3199.97     3493.41     31.60 o 
  -4   2   4    36303.49    43640.79    788.27 o 
  -2   2   4     7103.89     6519.38     99.35 o 
   0   2   4    10255.70    11067.57    102.16 o 
   2   2   4     9225.05     9438.52     63.89 o 
   4   2   4     3281.76     2940.22     54.59 o 
   6   2   4      587.34      201.29     19.32 o 
   8   2   4      808.47      473.95     18.25 o 
  10   2   4      501.27      306.82     15.45 o 
  12   2   4     1016.68     1028.23     47.66 o 
  14   2   4    14327.01    12557.11    216.48 o 
  16   2   4     2329.44     2433.02    101.51 o 
  18   2   4      239.65      246.30     55.06 o 
  20   2   4      162.74      134.96     54.07 o 
  22   2   4      601.17      498.52     79.72 o 
 -25   3   4      540.21      595.37     60.75 o 
 -23   3   4       82.89      154.47     21.01 o 
 -21   3   4     1078.44     1249.85     34.39 o 
 -19   3   4       28.41       62.98     14.76 o 
 -17   3   4     6981.56     6885.96     77.98 o 
 -15   3   4       26.17      123.76     13.54 o 
 -13   3   4      753.15      692.49     16.67 o 
 -11   3   4    53660.22    56495.59    571.41 o 
  -9   3   4     3459.13     3488.92     55.35 o 
  -7   3   4    15336.98    15719.20    233.84 o 
  -5   3   4      790.75      623.62     14.01 o 
  -3   3   4     3107.26     2744.30     32.94 o 
  -1   3   4     7619.64     7427.64     47.84 o 
   1   3   4      786.05     1513.59     20.23 o 
   3   3   4     1899.64     2341.23     40.24 o 
   5   3   4     2542.53     1506.30     23.83 o 
   7   3   4    18301.02    20803.86    254.10 o 
   9   3   4     7935.92     8571.67     74.16 o 
  11   3   4     1965.93     1893.62     36.79 o 
  13   3   4    18813.06    19375.74    347.84 o 
  15   3   4     2625.50     2183.42     75.60 o 
  17   3   4     1824.16     2072.43    160.66 o 
  19   3   4     1903.36     1791.32    103.80 o 
  21   3   4       19.31       40.41     48.52 o 
 -26   4   4      658.11      484.13     64.26 o 
 -24   4   4     3393.00     3347.83     65.14 o 
 -22   4   4     5259.08     5272.23     77.17 o 
 -20   4   4     7961.51     8031.89    104.21 o 
 -18   4   4     5599.69     5720.32     91.25 o 
 -16   4   4     4551.09     4281.62     61.99 o 
 -14   4   4      833.60      983.33     33.75 o 
 -12   4   4    11892.00    12124.15    169.17 o 
 -10   4   4    14123.48    13762.05    246.98 o 
  -8   4   4      284.18      231.04     19.39 o 
  -6   4   4    19758.61    20361.14    356.25 o 
  -4   4   4    44804.94    45382.49    666.63 o 
  -2   4   4    69266.73    79161.09    829.96 o 
   0   4   4    32777.63    33957.15    378.16 o 
   2   4   4     1499.22     1176.14     23.09 o 
   4   4   4    14522.03    12765.49    113.61 o 
   6   4   4    35032.07    37655.58    297.34 o 
   8   4   4    22255.98    19085.12    172.30 o 
  10   4   4     6717.43     7350.94     77.47 o 
  12   4   4    16557.31    15184.04    146.02 o 
  14   4   4     7808.35     7960.54    120.21 o 
  16   4   4     2135.11     2079.00     35.59 o 
  18   4   4      384.23      336.38     17.10 o 
  20   4   4        3.60       81.68     51.33 o 
  22   4   4     1280.84     1356.11    110.66 o 
 -25   5   4     3596.99     3280.44     66.05 o 
 -23   5   4     2262.97     2363.83     59.28 o 
 -21   5   4       40.73       38.16     17.65 o 
 -19   5   4     1947.45     2052.57     75.40 o 
 -17   5   4     2339.34     2166.18     41.40 o 
 -15   5   4    36837.98    38540.63    403.25 o 
 -13   5   4    49899.01    51793.29    654.53 o 
 -11   5   4    18814.43    19080.14    222.92 o 
  -9   5   4    17675.75    18057.43    161.77 o 
  -7   5   4     2005.38     1712.22     48.50 o 
  -5   5   4      280.29      426.47     18.16 o 
  -3   5   4     4973.38     5591.10    151.23 o 
  -1   5   4     8882.02     7586.41     95.87 o 
   1   5   4    19183.07    16769.44    259.02 o 
   3   5   4    45182.97    47113.57    664.40 o 
   5   5   4    22149.81    20806.17    196.33 o 
   7   5   4    15939.68    16317.99    146.62 o 
   9   5   4     4690.67     4765.01     55.85 o 
  11   5   4       99.56      215.01     16.85 o 
  13   5   4      293.90      485.81     20.91 o 
  15   5   4    11696.34    11881.37    156.84 o 
  17   5   4    12158.08    12482.34    198.39 o 
  19   5   4     3908.72     3475.16    157.04 o 
  21   5   4     5176.81     5391.65    196.72 o 
 -26   6   4      107.41      104.37     43.04 o 
 -24   6   4     1406.71     1442.43     50.06 o 
 -22   6   4     2419.55     2525.49     56.08 o 
 -20   6   4     8893.50     8772.67    120.90 o 
 -18   6   4     5271.03     4879.85     78.38 o 
 -16   6   4     2804.60     3284.15     59.19 o 
 -14   6   4      201.47      305.42     21.17 o 
 -12   6   4      892.44      743.36     37.99 o 
 -10   6   4      108.21      140.12     14.00 o 
  -8   6   4    18080.65    15733.63    236.23 o 
  -6   6   4     5280.66     5738.00    118.67 o 
  -4   6   4    10451.64     9224.63     89.63 o 
  -2   6   4     9000.15    11130.50    209.28 o 
   0   6   4       76.33       49.16      9.06 o 
   2   6   4     1303.45      977.79     18.75 o 
   4   6   4     1507.48     2276.21     37.74 o 
   6   6   4     4770.02     4478.22     52.82 o 
   8   6   4     9058.03     8668.76     68.37 o 
  10   6   4    20915.18    20256.90    161.34 o 
  12   6   4     4013.80     3939.69     51.46 o 
  14   6   4     4759.17     4484.26     66.56 o 
  16   6   4     2378.64     2260.46     65.64 o 
  18   6   4       61.26       76.61     26.99 o 
  20   6   4      135.70      117.79     56.05 o 
  22   6   4      382.46      408.14     92.28 o 
 -25   7   4       11.72       18.54     27.78 o 
 -23   7   4      342.30      201.60     30.89 o 
 -21   7   4      577.15      434.82     34.18 o 
 -19   7   4      294.50      313.57     24.36 o 
 -17   7   4      159.91      350.03     26.71 o 
 -15   7   4      646.44      677.37     28.35 o 
 -13   7   4     6662.70     6300.04     92.61 o 
 -11   7   4       37.68       90.09     13.94 o 
  -9   7   4       26.39      187.64     14.77 o 
  -7   7   4     2672.06     2979.96     51.52 o 
  -5   7   4     5126.76     5965.68     63.80 o 
  -3   7   4      193.54      462.02     19.74 o 
  -1   7   4     4965.81     4261.88     52.74 o 
   1   7   4       21.58      184.83     13.60 o 
   3   7   4        0.07       71.91     15.04 o 
   5   7   4     1526.92     1661.30     24.24 o 
   7   7   4     1557.81     1600.91     33.83 o 
   9   7   4      233.90      202.18     13.20 o 
  11   7   4     2123.29     2048.37     29.25 o 
  13   7   4     3591.20     3228.12     34.54 o 
  15   7   4     1897.92     1894.77     51.13 o 
  17   7   4       94.80       93.57     27.65 o 
  19   7   4       80.57       95.58     69.42 o 
  21   7   4       19.70       17.90     48.22 o 
 -24   8   4      287.29      291.49     46.73 o 
 -22   8   4     5722.28     5372.75    104.31 o 
 -20   8   4     6308.44     5841.26     87.84 o 
 -18   8   4      773.13      733.32     39.63 o 
 -16   8   4      147.54      181.59     24.91 o 
 -14   8   4      234.04      209.68     19.64 o 
 -12   8   4     9235.39    10401.64    154.09 o 
 -10   8   4     1547.98     1465.14     34.39 o 
  -8   8   4    10123.64     8887.60    129.03 o 
  -6   8   4     3849.33     2614.30    105.23 o 
  -4   8   4     9067.97     8864.68    159.91 o 
  -2   8   4    48671.95    43486.98    516.40 o 
   0   8   4    32033.74    34536.58    338.07 o 
   2   8   4      277.31      336.14     36.89 o 
   4   8   4     2399.40     2419.18     40.16 o 
   6   8   4    24780.21    27193.74    376.48 o 
   8   8   4    17340.41    14670.22    189.54 o 
  10   8   4     4541.21     4870.33     51.31 o 
  12   8   4       47.47       23.63      9.76 o 
  14   8   4     4729.35     4515.62     51.84 o 
  16   8   4      645.41      487.27     32.08 o 
  18   8   4       69.25      117.49     31.61 o 
  20   8   4       29.11       52.13     54.80 o 
 -25   9   4     2887.84     2830.03    124.01 o 
 -23   9   4      689.31      729.17     78.85 o 
 -21   9   4        5.01       24.84     19.99 o 
 -19   9   4     1920.82     1751.86     53.89 o 
 -17   9   4     7381.40     7657.00    120.23 o 
 -15   9   4     8352.32     7679.81     95.57 o 
 -13   9   4    25519.98    26072.76    282.75 o 
 -11   9   4    30524.70    28901.05    423.09 o 
  -9   9   4    14051.31    13634.00    136.92 o 
  -7   9   4     1042.64      881.51     29.69 o 
  -5   9   4     2708.06     2420.14     39.72 o 
  -3   9   4      998.25      535.23     23.56 o 
  -1   9   4    14345.67    13761.53    145.78 o 
   1   9   4    14436.87    11800.33    113.61 o 
   3   9   4    32851.80    35782.91    395.31 o 
   5   9   4    86520.96    80547.21    953.32 o 
   7   9   4    15946.91    16818.97    163.79 o 
   9   9   4     7356.30     6147.69     81.08 o 
  11   9   4       41.50       44.49     12.94 o 
  13   9   4     1902.63     2383.50     52.49 o 
  15   9   4     2065.11     1740.19     32.02 o 
  17   9   4     4399.78     4530.45    116.96 o 
  19   9   4     3831.12     3600.15    201.98 o 
 -24  10   4     3184.77     3152.02    132.84 o 
 -22  10   4     2218.01     2517.71     87.96 o 
 -20  10   4     5321.41     5248.29    152.86 o 
 -18  10   4     8301.16     7656.20    119.82 o 
 -16  10   4      122.14      127.01     22.49 o 
 -14  10   4      455.38      394.66     26.03 o 
 -12  10   4        5.47       20.58     16.32 o 
 -10  10   4    21874.20    22009.50    287.79 o 
  -8  10   4    22259.39    22677.60    261.80 o 
  -6  10   4    10069.75     8421.08    196.79 o 
  -4  10   4    44730.55    41296.45    489.70 o 
  -2  10   4     4260.45     3570.87     63.20 o 
   0  10   4     1261.31     1683.52     40.39 o 
   2  10   4    10636.81     9496.33     96.37 o 
   4  10   4      417.02      705.80     39.87 o 
   6  10   4     6389.26     6773.71     77.43 o 
   8  10   4     3427.23     3329.74     59.64 o 
  10  10   4    20005.50    20370.10    239.93 o 
  12  10   4    20194.89    18254.94    196.37 o 
  14  10   4     3594.05     3567.83     58.85 o 
  16  10   4     3241.71     2736.98    100.76 o 
  18  10   4      312.94      236.24     34.12 o 
  20  10   4      717.09      863.19     98.23 o 
 -23  11   4      258.37      189.58     41.35 o 
 -21  11   4       27.95       66.30     28.68 o 
 -19  11   4      247.14      240.98     35.48 o 
 -17  11   4     5022.02     5002.16     82.63 o 
 -15  11   4     3633.50     3779.47     69.69 o 
 -13  11   4     7478.43     7937.24    128.26 o 
 -11  11   4     1499.31     1427.26     41.04 o 
  -9  11   4       19.45      109.85     19.17 o 
  -7  11   4      488.46      586.19     26.61 o 
  -5  11   4      305.64      290.10     24.36 o 
  -3  11   4     5018.44     5026.38    119.49 o 
  -1  11   4      626.06      702.31     29.55 o 
   1  11   4     6378.95     5888.56     73.81 o 
   3  11   4    10897.93    10732.38    151.41 o 
   5  11   4     8691.83     7833.55     92.02 o 
   7  11   4     1237.47     1470.28     34.81 o 
   9  11   4      184.46      163.46     17.98 o 
  11  11   4      622.73      639.37     48.10 o 
  13  11   4      182.80      252.64     23.25 o 
  15  11   4       80.26       65.50     18.18 o 
  17  11   4      314.51      317.01     38.08 o 
  19  11   4      814.64      767.71     69.66 o 
 -22  12   4        8.58       19.88     29.95 o 
 -20  12   4      318.00      282.89     38.01 o 
 -18  12   4      380.06      310.47     32.10 o 
 -16  12   4        2.84        6.68     18.19 o 
 -14  12   4       21.32       -4.97     16.98 o 
 -12  12   4     9562.76     9231.50    120.70 o 
 -10  12   4      304.94      306.68     26.23 o 
  -8  12   4       36.14       79.51     19.71 o 
  -6  12   4      442.87      525.95     32.06 o 
  -4  12   4    10499.30    10062.59    124.24 o 
  -2  12   4     4888.65     4808.19     82.80 o 
   0  12   4     2536.32     2402.38     51.01 o 
   2  12   4       74.28       62.87     15.36 o 
   4  12   4    13018.05    12458.46    141.75 o 
   6  12   4     4131.10     3772.01     61.41 o 
   8  12   4      114.35      162.47     21.08 o 
  10  12   4     4045.32     4238.50     72.62 o 
  12  12   4     1039.34     1020.16     37.11 o 
  14  12   4       71.15       90.16     20.83 o 
  16  12   4       16.77       52.29     28.68 o 
  18  12   4        0.47       28.01     28.01 o 
 -21  13   4      178.29      310.62     41.91 o 
 -19  13   4      268.93      280.62     34.92 o 
 -17  13   4     3353.38     3339.73     77.32 o 
 -15  13   4     6719.57     6731.25    110.04 o 
 -13  13   4     5584.13     5551.97     90.40 o 
 -11  13   4    20820.49    20032.75    257.81 o 
  -9  13   4      527.58      477.84     31.04 o 
  -7  13   4      831.01     1087.02     44.16 o 
  -5  13   4      206.65      148.76     25.51 o 
  -3  13   4     7528.38     6577.07    153.66 o 
  -1  13   4     7826.35     7530.46    109.52 o 
   1  13   4       11.20       30.19     17.96 o 
   3  13   4    11567.96    11819.37    147.67 o 
   5  13   4     3701.17     3106.62     57.24 o 
   7  13   4      902.61      805.51     34.36 o 
   9  13   4     3279.49     3077.78     79.84 o 
  11  13   4     1075.80      990.41     40.25 o 
  13  13   4     1859.78     1929.28     54.11 o 
  15  13   4     1410.68     1471.79     48.55 o 
  17  13   4     1480.79     1765.77     89.30 o 
 -20  14   4     5170.51     5324.98    124.31 o 
 -18  14   4     4670.21     4516.02     97.73 o 
 -16  14   4     3283.85     3274.89     82.75 o 
 -14  14   4      357.16      537.40     37.04 o 
 -12  14   4      149.31      233.08     30.79 o 
 -10  14   4     7961.17     7596.98    112.56 o 
  -8  14   4     9015.36     8959.41    138.93 o 
  -6  14   4    16517.84    15249.41    210.66 o 
  -4  14   4     2219.89     2505.70     62.71 o 
  -2  14   4     4477.35     3644.46     73.59 o 
   0  14   4     5717.85     5758.61     95.28 o 
   2  14   4     5089.48     4430.21     90.21 o 
   4  14   4        6.95       78.49     19.82 o 
   6  14   4     3060.10     3143.52     61.93 o 
   8  14   4    13005.27    13326.82    168.07 o 
  10  14   4     8843.18     8341.03    116.11 o 
  12  14   4    11927.73    11430.63    153.84 o 
  14  14   4     5480.71     5193.95    111.61 o 
  16  14   4      545.47      497.51     56.82 o 
 -19  15   4     1819.52     1780.46     66.32 o 
 -17  15   4     2869.16     2714.47     78.61 o 
 -15  15   4     4526.16     4758.72     99.83 o 
 -13  15   4     2150.05     2012.64     60.92 o 
 -11  15   4     3900.81     3986.81     85.19 o 
  -9  15   4     3781.02     3438.31     80.10 o 
  -7  15   4      365.68      355.58     36.32 o 
  -5  15   4     1511.32     1673.88     57.42 o 
  -3  15   4     1130.80     1304.70     51.05 o 
  -1  15   4       22.24       64.70     26.16 o 
   1  15   4     9990.88     9809.64    132.36 o 
   3  15   4    13154.42    12477.58    161.21 o 
   5  15   4     3967.83     3766.42     77.01 o 
   7  15   4     6155.71     6023.74     98.20 o 
   9  15   4        1.18       23.85     21.79 o 
  11  15   4       90.89      133.62     25.92 o 
  13  15   4        3.09      -24.42     24.42 o 
  15  15   4     1514.82     1509.30     56.92 o 
 -18  16   4        3.11       19.20     28.18 o 
 -16  16   4      182.44      217.18     36.05 o 
 -14  16   4      238.51      284.26     36.02 o 
 -12  16   4     1379.58     1335.17     54.75 o 
 -10  16   4        3.75       33.86     24.82 o 
  -8  16   4     2947.54     2846.40     80.51 o 
  -6  16   4     3263.85     2752.02     76.66 o 
  -4  16   4      330.76      264.47     35.70 o 
  -2  16   4      360.37      327.15     36.66 o 
   0  16   4      892.49      861.48     59.72 o 
   2  16   4      186.71      221.35     31.91 o 
   4  16   4      992.52      945.04     44.95 o 
   6  16   4      176.17      229.46     30.15 o 
   8  16   4        7.42       43.36     24.94 o 
  10  16   4       85.78      133.77     29.31 o 
  12  16   4       30.95        2.03     20.77 o 
  14  16   4      418.15      305.67     39.89 o 
 -17  17   4      189.96      204.12     40.46 o 
 -15  17   4     1143.61     1268.77     60.34 o 
 -13  17   4     2619.53     2326.29     73.65 o 
 -11  17   4     1052.36     1305.73     71.69 o 
  -9  17   4     1435.74     1744.53     63.39 o 
  -7  17   4      951.97      981.41     70.10 o 
  -5  17   4       62.77       66.52     30.74 o 
  -3  17   4      586.31      444.00     42.99 o 
  -1  17   4     1116.03     1094.28     75.81 o 
   1  17   4     1571.03     1837.70     59.39 o 
   3  17   4      338.79      445.66     42.93 o 
   5  17   4     2289.30     2282.84     66.47 o 
   7  17   4     3779.69     4169.96     96.14 o 
   9  17   4      113.78       88.61     29.48 o 
  11  17   4        0.47       47.75     25.86 o 
  13  17   4       28.72       16.57     24.93 o 
 -16  18   4     1029.88     1143.07    115.38 o 
 -14  18   4      309.03      316.86     42.43 o 
 -12  18   4      225.56      310.63     41.12 o 
 -10  18   4     2164.68     2298.03     74.60 o 
  -8  18   4     7860.64     7750.80    189.92 o 
  -6  18   4    11979.53    11887.77    290.73 o 
  -4  18   4    11125.75    10379.17    297.23 o 
  -2  18   4     4090.71     4019.06    101.43 o 
   0  18   4     1154.89     1155.35     52.99 o 
   2  18   4       53.51       74.99     28.30 o 
   4  18   4       62.11       72.82     29.06 o 
   6  18   4      403.64      465.88     45.65 o 
   8  18   4     3036.00     3200.26     85.57 o 
  10  18   4     3246.58     3549.02     96.97 o 
  12  18   4     1757.90     1670.98     70.32 o 
 -15  19   4     3164.05     3301.06    106.41 o 
 -13  19   4     3447.16     3881.58    104.65 o 
 -11  19   4     4840.50     4632.51    111.84 o 
  -9  19   4     1982.03     2069.25     74.12 o 
  -7  19   4      509.34      466.42     51.47 o 
  -5  19   4      188.80      194.15     41.71 o 
  -3  19   4      990.71     1206.37     66.43 o 
  -1  19   4     3156.03     3381.45    102.67 o 
   1  19   4     4070.94     4246.66     99.30 o 
   3  19   4     8967.84     9130.98    164.56 o 
   5  19   4     5331.96     5294.96    113.54 o 
   7  19   4     1502.43     1445.38     71.86 o 
   9  19   4     1503.49     1559.89     68.16 o 
  11  19   4        2.03        1.47     32.98 o 
 -12  20   4       10.36       46.65     34.37 o 
 -10  20   4     1268.28     1394.36    120.29 o 
  -8  20   4     1788.41     1644.31     75.20 o 
  -6  20   4     1675.58     1651.16     80.05 o 
  -4  20   4     4610.71     4386.34    151.35 o 
  -2  20   4      944.62     1028.98    111.90 o 
   0  20   4      117.95      124.40     35.19 o 
   2  20   4     1354.64     1364.32     64.75 o 
   4  20   4        1.22       -9.00     27.02 o 
   6  20   4       58.22       52.70     33.41 o 
   8  20   4       26.74       51.22     34.24 o 
  -9  21   4        1.77       13.52     31.70 o 
  -7  21   4       68.45       71.40     41.48 o 
  -5  21   4       12.99       10.74     46.00 o 
  -3  21   4      177.18      140.61     44.32 o 
  -1  21   4        5.08       -1.81     28.96 o 
   1  21   4        0.57        9.13     30.30 o 
   3  21   4       53.38       42.90     32.93 o 
   5  21   4       40.71      104.01     37.00 o 
  -6  22   4      487.96      475.26     66.21 o 
  -4  22   4     2321.11     2660.01    109.50 o 
  -2  22   4      552.43      583.78     49.81 o 
   0  22   4        3.06      -21.62     45.18 o 
   2  22   4      396.81      568.44     57.68 o 
 -27   1   5     2463.71     2542.11     60.82 o 
 -25   1   5      578.30      486.43     30.22 o 
 -23   1   5     1319.54     1173.28     33.77 o 
 -21   1   5     5062.58     4857.98     65.32 o 
 -19   1   5     1145.86     1114.41     26.83 o 
 -17   1   5      503.25      677.94     24.01 o 
 -15   1   5     1182.60     1115.89     24.78 o 
 -13   1   5    86994.36    90172.30   1047.97 o 
 -11   1   5    53207.58    59563.66    659.53 o 
  -9   1   5    21465.13    22164.88    324.44 o 
  -7   1   5     1626.91     1780.97     30.33 o 
  -5   1   5     1848.38     2624.50     66.95 o 
  -3   1   5    28139.38    27146.00    204.66 o 
  -1   1   5     5390.08     5171.49     43.71 o 
   1   1   5    20567.65    19392.04    255.62 o 
   3   1   5    11746.07    13842.61    107.96 o 
   5   1   5    25052.91    22768.40    294.31 o 
   7   1   5    15460.24    18403.15    298.98 o 
   9   1   5    18834.18    18159.79    294.55 o 
  11   1   5      347.95      498.35     55.78 o 
  13   1   5      261.73      260.86     43.81 o 
  15   1   5      335.57      145.80     44.54 o 
  17   1   5     4045.42     4124.86    143.65 o 
  19   1   5       91.13       69.25     49.24 o 
  21   1   5        4.92      107.56     77.10 o 
 -26   2   5      100.08      135.70     27.22 o 
 -24   2   5     1611.58     1579.29     51.00 o 
 -22   2   5     2998.99     3219.15     51.22 o 
 -20   2   5     8517.07     9364.17    116.30 o 
 -18   2   5     7163.81     6724.34     75.84 o 
 -16   2   5    11964.59    13477.70    155.00 o 
 -14   2   5    30908.28    31582.07    273.03 o 
 -12   2   5     2120.43     2273.80     28.18 o 
 -10   2   5        8.36       63.48      8.36 o 
  -8   2   5     1829.62     2961.09     34.89 o 
  -6   2   5    11689.71     9377.02     96.13 o 
  -4   2   5    49969.82    57246.42   1136.76 o 
  -2   2   5    19876.41    14994.18    121.89 o 
   0   2   5    59352.04    68332.03    799.86 o 
   2   2   5    48377.67    47698.83    427.58 o 
   4   2   5     5909.60     7144.97     65.45 o 
   6   2   5     1664.08     1256.18     43.51 o 
   8   2   5      922.50     1252.19     23.94 o 
  10   2   5    19472.82    18165.92    219.92 o 
  12   2   5    20941.00    19022.17    399.74 o 
  14   2   5    23637.02    23582.16    930.06 o 
  16   2   5    18820.45    18930.51    751.92 o 
  18   2   5     1271.84     1567.54     98.84 o 
  20   2   5       14.38       57.45     51.23 o 
  22   2   5       39.36       71.56     57.94 o 
 -27   3   5     1949.31     2023.53     54.53 o 
 -25   3   5     6738.24     6803.30     99.20 o 
 -23   3   5     3728.10     3839.62     63.96 o 
 -21   3   5     4255.14     4011.16     60.07 o 
 -19   3   5     1932.46     1901.50     39.92 o 
 -17   3   5     1211.23     1313.48     31.78 o 
 -15   3   5    26381.21    26502.66    251.86 o 
 -13   3   5    24284.93    26009.33    247.56 o 
 -11   3   5    32690.48    34556.59    358.36 o 
  -9   3   5    75117.00    75762.47    911.70 o 
  -7   3   5    29188.26    33947.50    327.34 o 
  -5   3   5     7037.23     6330.24     68.74 o 
  -3   3   5     6852.75     5213.50    103.04 o 
  -1   3   5     4901.73     4918.69     72.39 o 
   1   3   5     1954.94     1428.86     23.65 o 
   3   3   5    15567.65    16056.90    146.93 o 
   5   3   5    31372.87    31589.59    263.73 o 
   7   3   5     8911.87     8828.93     80.76 o 
   9   3   5    29516.21    30561.89    326.86 o 
  11   3   5    18314.36    19047.69    226.73 o 
  13   3   5      767.29      996.35     29.96 o 
  15   3   5      107.20       75.88     41.41 o 
  17   3   5     2415.18     2551.75    116.88 o 
  19   3   5     6775.90     6457.15    329.17 o 
  21   3   5     3659.56     3568.14    166.12 o 
 -26   4   5      142.43      210.62     26.83 o 
 -24   4   5      845.94     1039.59     39.38 o 
 -22   4   5      123.04      107.92     21.75 o 
 -20   4   5      849.32      988.24     35.25 o 
 -18   4   5     7286.16     8671.16     89.30 o 
 -16   4   5     7264.93     7159.84     81.62 o 
 -14   4   5      321.79      248.98     18.84 o 
 -12   4   5     4204.72     3484.34     65.63 o 
 -10   4   5     2714.79     2570.75     36.34 o 
  -8   4   5     4538.15     5438.74     56.86 o 
  -6   4   5    17675.34    16211.11    203.60 o 
  -4   4   5     4794.69     6019.75    103.49 o 
  -2   4   5     2456.17     2135.02     23.28 o 
   0   4   5     1239.20     2249.77     21.97 o 
   2   4   5      563.42      574.28     13.62 o 
   4   4   5    16560.91    18874.82    170.48 o 
   6   4   5      990.78     1079.88     13.24 o 
   8   4   5      900.27      869.94     21.56 o 
  10   4   5      215.36      253.27     15.25 o 
  12   4   5     6131.69     6434.42     83.25 o 
  14   4   5     2750.84     2952.31     94.95 o 
  16   4   5      931.71      821.38     87.47 o 
  18   4   5     3472.87     3440.82    141.76 o 
  20   4   5        4.08       85.12     54.73 o 
 -25   5   5      134.40      106.98     26.05 o 
 -23   5   5      944.19      907.30     40.07 o 
 -21   5   5      157.53       89.57     21.06 o 
 -19   5   5       18.28       26.82     15.48 o 
 -17   5   5      308.39      238.38     17.12 o 
 -15   5   5       61.45       41.35     15.86 o 
 -13   5   5       15.03       20.20     11.90 o 
 -11   5   5     1260.05     1199.60     42.67 o 
  -9   5   5    21277.23    20838.65    183.99 o 
  -7   5   5       60.78      119.37     17.40 o 
  -5   5   5     2740.63     3699.55     44.26 o 
  -3   5   5    10354.36    10653.53    103.63 o 
  -1   5   5      231.37      234.73     11.64 o 
   1   5   5     3461.17     3887.29     58.98 o 
   3   5   5     2479.98     2763.23     30.97 o 
   5   5   5       30.71       57.72     12.84 o 
   7   5   5     1319.05     1232.11     21.73 o 
   9   5   5    12960.07    12404.40    109.19 o 
  11   5   5     2621.96     2534.73     42.91 o 
  13   5   5       15.75       23.92     14.04 o 
  15   5   5        1.28       54.28     32.46 o 
  17   5   5      165.71      120.98     25.88 o 
  19   5   5        8.30        8.66     50.50 o 
  21   5   5      241.37      239.92     72.08 o 
 -26   6   5     1136.11     1371.68     58.54 o 
 -24   6   5      441.46      371.38     35.70 o 
 -22   6   5     4295.35     4420.73     91.59 o 
 -20   6   5     5532.34     5582.77     94.90 o 
 -18   6   5    16026.46    16899.30    187.12 o 
 -16   6   5     8273.24     8112.10    100.77 o 
 -14   6   5       37.17      123.96     19.53 o 
 -12   6   5     8524.94     8033.11     92.16 o 
 -10   6   5     1382.97     1392.02     26.66 o 
  -8   6   5    11311.63    12902.69    132.14 o 
  -6   6   5    34378.77    32219.29    338.88 o 
  -4   6   5    26845.98    27335.79    354.13 o 
  -2   6   5     8857.07     6057.66    110.38 o 
   0   6   5    13138.60    15123.74    226.68 o 
   2   6   5    24013.51    24197.86    195.26 o 
   4   6   5      729.84      472.91     26.33 o 
   6   6   5      516.58      465.09     14.29 o 
   8   6   5     1888.79     1969.97     21.69 o 
  10   6   5      455.47      356.00     21.40 o 
  12   6   5    16739.18    17430.38    202.79 o 
  14   6   5     6070.29     5992.64    123.33 o 
  16   6   5     1990.49     1854.39    100.54 o 
  18   6   5     3802.95     3819.06    152.25 o 
  20   6   5      575.53      527.79     81.58 o 
 -25   7   5     5302.85     5665.08    119.11 o 
 -23   7   5     5029.94     5038.71     97.38 o 
 -21   7   5     2982.35     3227.09     71.77 o 
 -19   7   5      989.42      966.50     33.19 o 
 -17   7   5     3125.20     2793.75     57.55 o 
 -15   7   5    21431.60    22330.24    268.18 o 
 -13   7   5    17603.04    16804.17    167.80 o 
 -11   7   5    64801.63    63998.13    727.38 o 
  -9   7   5    19217.69    19530.86    252.14 o 
  -7   7   5    18779.44    17962.88    197.14 o 
  -5   7   5    26473.80    23473.49    458.44 o 
  -3   7   5     1098.03     1081.04     32.13 o 
  -1   7   5      368.76      534.96     23.00 o 
   1   7   5     1081.63      907.09     31.84 o 
   3   7   5    41147.76    40984.15    396.61 o 
   5   7   5    38857.09    36134.81    316.80 o 
   7   7   5    23004.92    25269.22    212.12 o 
   9   7   5     6882.88     7053.20     69.29 o 
  11   7   5     8196.94     7929.89    103.32 o 
  13   7   5     1226.49     1104.58     38.81 o 
  15   7   5      470.36      509.22     29.88 o 
  17   7   5      806.22      886.43     85.57 o 
  19   7   5     2900.33     3100.04    147.47 o 
  21   7   5     3848.09     4292.88    189.01 o 
 -24   8   5      384.00      338.49     34.20 o 
 -22   8   5      479.13      475.40     57.02 o 
 -20   8   5     2998.30     2678.71     62.26 o 
 -18   8   5     4562.85     5018.51     94.72 o 
 -16   8   5     8447.05     8666.58    119.98 o 
 -14   8   5    15395.37    15539.63    179.32 o 
 -12   8   5     2715.26     2654.19     59.30 o 
 -10   8   5     3679.69     3990.17     51.98 o 
  -8   8   5     2837.47     2541.75     96.57 o 
  -6   8   5     9223.53     8034.77    161.79 o 
  -4   8   5    57580.14    61052.61    740.14 o 
  -2   8   5    20152.66    21493.52    397.73 o 
   0   8   5    27713.37    28277.31    321.94 o 
   2   8   5    26948.13    26429.48    364.78 o 
   4   8   5     2454.53     2930.47     75.60 o 
   6   8   5      851.00      910.44     22.69 o 
   8   8   5     3406.06     3362.50     42.18 o 
  10   8   5    15771.19    16266.19    143.46 o 
  12   8   5     1294.62     1300.08     23.26 o 
  14   8   5     6046.83     6052.46     94.14 o 
  16   8   5     4007.76     3849.13    114.19 o 
  18   8   5      160.72       85.61     47.27 o 
  20   8   5      211.76       96.63     60.86 o 
 -25   9   5       18.13      109.81     35.94 o 
 -23   9   5      243.53      184.06     36.13 o 
 -21   9   5      343.11      298.81     33.75 o 
 -19   9   5      341.14      345.22     34.66 o 
 -17   9   5       60.04       31.29     30.22 o 
 -15   9   5      345.46      414.27     27.38 o 
 -13   9   5     4219.57     4461.47     74.32 o 
 -11   9   5     1274.74     1040.92     30.59 o 
  -9   9   5      233.34      299.36     23.72 o 
  -7   9   5    11957.59    12916.87    178.44 o 
  -5   9   5    12446.53    13983.62    203.87 o 
  -3   9   5      528.62      566.67     24.58 o 
  -1   9   5     1270.52      824.19     31.10 o 
   1   9   5     5712.63     4993.14     56.71 o 
   3   9   5      376.40      377.26     23.20 o 
   5   9   5       24.20      114.79     15.79 o 
   7   9   5     3213.16     3350.80     50.49 o 
   9   9   5     3647.69     3168.47     46.82 o 
  11   9   5     1138.03      799.59     24.63 o 
  13   9   5     1274.51     1143.68     26.06 o 
  15   9   5      465.18      413.38     36.51 o 
  17   9   5      504.07      423.80     35.61 o 
  19   9   5      100.25       66.66     45.85 o 
 -24  10   5       25.44      -23.68     31.15 o 
 -22  10   5       36.24       59.74     29.99 o 
 -20  10   5      989.61      777.01     47.77 o 
 -18  10   5      529.54      604.76     39.08 o 
 -16  10   5      110.61       74.50     20.52 o 
 -14  10   5     1476.33     1554.80     41.55 o 
 -12  10   5     5181.89     4482.88     71.30 o 
 -10  10   5     1670.14     1601.82     40.39 o 
  -8  10   5     1101.10     1252.73     39.81 o 
  -6  10   5      775.55      736.75     30.17 o 
  -4  10   5        9.53      233.27     26.95 o 
  -2  10   5     1747.56     1548.56     56.81 o 
   0  10   5     6709.83     6358.61     74.00 o 
   2  10   5    20909.34    21112.67    282.47 o 
   4  10   5       18.52       64.20     14.74 o 
   6  10   5        0.04       49.76     15.01 o 
   8  10   5     1297.25     1679.28     35.42 o 
  10  10   5     1838.93     1787.19     60.75 o 
  12  10   5     3336.16     3253.89     53.75 o 
  14  10   5     2537.95     2372.35     57.15 o 
  16  10   5      705.05      773.53     43.98 o 
  18  10   5      185.50      104.49     26.78 o 
 -23  11   5     3284.86     3109.27     89.47 o 
 -21  11   5     3117.72     3293.60     90.86 o 
 -19  11   5        7.47       65.97     29.85 o 
 -17  11   5     1374.93     1275.08     43.73 o 
 -15  11   5     1465.29     1615.79     45.97 o 
 -13  11   5    19938.79    18755.51    225.45 o 
 -11  11   5    21968.74    22765.01    266.76 o 
  -9  11   5     9282.88     8638.30    174.15 o 
  -7  11   5    38253.70    37091.21    614.56 o 
  -5  11   5     2821.74     2379.68     45.55 o 
  -3  11   5       52.07      184.17     19.15 o 
  -1  11   5     2270.12     2198.79     76.62 o 
   1  11   5     9123.94     8944.75     99.71 o 
   3  11   5    31867.55    29417.28    310.51 o 
   5  11   5     2840.76     2724.90     47.25 o 
   7  11   5    10114.78     9550.29    105.91 o 
   9  11   5    10170.21     9726.97    115.20 o 
  11  11   5      752.12      602.46     27.88 o 
  13  11   5      130.92      195.91     21.29 o 
  15  11   5      262.76      272.53     43.58 o 
  17  11   5     1623.57     1546.52     67.67 o 
  19  11   5      996.15      731.64    140.38 o 
 -22  12   5     1834.50     2087.89     80.20 o 
 -20  12   5     6546.14     6429.29    128.45 o 
 -18  12   5     8570.56     8196.84    125.86 o 
 -16  12   5     4009.42     4150.86     78.27 o 
 -14  12   5     6372.77     6072.31     93.91 o 
 -12  12   5     1079.84      951.19     43.38 o 
 -10  12   5       15.88       45.83     19.35 o 
  -8  12   5     3070.45     3228.94     67.06 o 
  -6  12   5    28452.85    26726.63    344.22 o 
  -4  12   5    20950.57    19724.36    301.36 o 
  -2  12   5     7348.79     7041.13     99.22 o 
   0  12   5    13010.85    11804.27    127.76 o 
   2  12   5     5822.93     5126.28     86.36 o 
   4  12   5       68.31      121.62     19.80 o 
   6  12   5     1419.41     1440.20     36.77 o 
   8  12   5      370.69      289.27     23.70 o 
  10  12   5     9321.54     9183.57    117.96 o 
  12  12   5    10037.03    10014.42    126.06 o 
  14  12   5     5993.64     5863.74    159.92 o 
  16  12   5     3846.30     3558.94    105.73 o 
  18  12   5      701.01      343.42     61.51 o 
 -21  13   5      341.83      317.31     43.75 o 
 -19  13   5      139.24      161.61     35.55 o 
 -17  13   5      581.89      554.76     40.10 o 
 -15  13   5      913.21      952.28     42.41 o 
 -13  13   5       25.18       63.99     23.93 o 
 -11  13   5     3545.77     3293.03     71.76 o 
  -9  13   5    12194.74    12012.48    171.64 o 
  -7  13   5      358.88      290.88     32.66 o 
  -5  13   5     1571.54     1489.98     77.88 o 
  -3  13   5      708.09      740.69     37.05 o 
  -1  13   5     2077.66     1925.61     45.64 o 
   1  13   5      244.72      335.87     25.78 o 
   3  13   5     4646.86     4006.71     67.97 o 
   5  13   5     7774.31     7992.15    133.12 o 
   7  13   5     2556.93     2214.33     51.19 o 
   9  13   5     5317.71     5574.27     88.51 o 
  11  13   5     1286.44     1099.65     45.10 o 
  13  13   5      100.15       70.84     22.04 o 
  15  13   5       15.95       45.58     30.82 o 
  17  13   5       27.09       27.61     37.06 o 
 -20  14   5        0.62        0.35     25.54 o 
 -18  14   5      161.36      154.97     31.30 o 
 -16  14   5       44.59       68.62     27.21 o 
 -14  14   5      999.13     1004.80     45.45 o 
 -12  14   5     1541.55     1609.46     52.69 o 
 -10  14   5      477.75      323.64     31.42 o 
  -8  14   5      103.55       76.26     26.77 o 
  -6  14   5     3038.93     3045.95     72.98 o 
  -4  14   5      381.54      446.20     35.30 o 
  -2  14   5     1808.58     1704.07     52.55 o 
   0  14   5       56.99       27.65     18.52 o 
   2  14   5      429.95      419.89     29.45 o 
   4  14   5      807.65      729.66     34.36 o 
   6  14   5     1884.52     1934.56     50.22 o 
   8  14   5     1874.53     1909.45     68.55 o 
  10  14   5       22.83       69.94     22.45 o 
  12  14   5        0.55       14.31     21.84 o 
  14  14   5      203.29      177.05     30.46 o 
  16  14   5      310.49      324.41     52.01 o 
 -19  15   5      128.48      135.64     33.71 o 
 -17  15   5      111.10      184.91     39.52 o 
 -15  15   5     3248.93     3331.29    116.95 o 
 -13  15   5     9864.69     9441.58    146.53 o 
 -11  15   5     4877.39     4441.21     88.36 o 
  -9  15   5     4507.30     5066.75    109.54 o 
  -7  15   5     1910.40     1741.26     76.49 o 
  -5  15   5      400.62      502.02     39.93 o 
  -3  15   5       41.66       53.67     25.07 o 
  -1  15   5       69.71       76.01     22.95 o 
   1  15   5      191.28       83.93     23.45 o 
   3  15   5     2281.28     2092.45     55.12 o 
   5  15   5     4112.48     4527.37     96.32 o 
   7  15   5     2609.18     2531.24     63.57 o 
   9  15   5     5866.79     6039.20    102.77 o 
  11  15   5     1780.37     1630.67     77.82 o 
  13  15   5       28.77       20.11     22.31 o 
  15  15   5      156.53      198.78     44.52 o 
 -18  16   5     3798.87     4084.96    104.50 o 
 -16  16   5     3742.01     3818.68     96.21 o 
 -14  16   5     2199.58     2402.84     72.19 o 
 -12  16   5     1193.10     1176.71     55.58 o 
 -10  16   5        0.76       47.34     25.69 o 
  -8  16   5     2747.53     2783.41     80.54 o 
  -6  16   5     5150.86     4777.57    119.19 o 
  -4  16   5     9026.25     8935.14    242.37 o 
  -2  16   5    12584.23    12439.51    190.79 o 
   0  16   5     2527.52     2438.15     61.89 o 
   2  16   5     5821.23     5590.79    108.03 o 
   4  16   5     6343.84     6222.19    105.22 o 
   6  16   5        1.40       23.68     22.02 o 
   8  16   5      503.10      675.75     51.01 o 
  10  16   5     1356.69     1393.56     60.85 o 
  12  16   5     9053.40     8954.13    240.75 o 
  14  16   5     4848.77     4729.92    159.15 o 
 -17  17   5      254.62      215.74     39.31 o 
 -15  17   5      725.21      781.32     71.25 o 
 -13  17   5     2413.60     2444.07     78.73 o 
 -11  17   5     7287.42     7175.51    135.29 o 
  -9  17   5     8063.10     7460.33    148.04 o 
  -7  17   5     7255.15     6730.71    136.49 o 
  -5  17   5     2888.30     2610.97     80.90 o 
  -3  17   5       49.37       73.48     30.47 o 
  -1  17   5     4293.50     4128.15     87.11 o 
   1  17   5     4944.93     4893.32     98.70 o 
   3  17   5     4856.88     4939.18     96.28 o 
   5  17   5     8444.63     8136.27    133.39 o 
   7  17   5     4718.37     4587.32     93.13 o 
   9  17   5      778.02      591.75     99.91 o 
  11  17   5     1482.95     1359.26     92.92 o 
  13  17   5      282.76      233.20     45.77 o 
 -16  18   5      430.34      339.80     45.52 o 
 -14  18   5      554.83      482.24     47.08 o 
 -12  18   5       28.69      100.44     33.94 o 
 -10  18   5       52.24       49.93     31.11 o 
  -8  18   5       48.88       16.62     29.39 o 
  -6  18   5      551.03      687.76     54.01 o 
  -4  18   5      967.67      940.54     85.10 o 
  -2  18   5     1883.70     1617.11     69.36 o 
   0  18   5     3255.12     3222.43     83.31 o 
   2  18   5     2239.21     2006.56     66.26 o 
   4  18   5      341.24      235.55     35.23 o 
   6  18   5      179.51      209.91     37.61 o 
   8  18   5      417.97      404.23     49.73 o 
  10  18   5      708.23      793.96     53.46 o 
 -15  19   5      146.33      181.92     41.57 o 
 -13  19   5        0.77       13.60     30.60 o 
 -11  19   5      445.37      428.46     46.97 o 
  -9  19   5      394.43      461.27     46.61 o 
  -7  19   5        2.83       33.45     32.83 o 
  -5  19   5      249.97      311.88     46.70 o 
  -3  19   5       12.38       56.53     34.19 o 
  -1  19   5      207.38      236.96     38.78 o 
   1  19   5       42.33       55.13     29.80 o 
   3  19   5      485.71      541.60     46.20 o 
   5  19   5     1386.29     1708.60     69.27 o 
   7  19   5       31.54       72.85     30.61 o 
   9  19   5       60.11      115.69     37.05 o 
 -12  20   5      383.74      406.26     52.33 o 
 -10  20   5       17.79        8.88     28.73 o 
  -8  20   5      253.32      224.60     47.35 o 
  -6  20   5     1591.52     1928.39     86.30 o 
  -4  20   5     3429.21     3516.24    115.75 o 
  -2  20   5     1557.83     1816.22     72.05 o 
   0  20   5     1463.28     1581.68     94.16 o 
   2  20   5     1645.22     1701.92     74.42 o 
   4  20   5        9.22       30.63     31.22 o 
   6  20   5       45.54       88.91     33.46 o 
   8  20   5      762.65      767.15     59.56 o 
  -9  21   5     1197.11     1118.26     91.50 o 
  -7  21   5     3402.15     3845.15    124.82 o 
  -5  21   5      984.63      954.99     70.93 o 
  -3  21   5        0.63       61.73     31.13 o 
  -1  21   5       13.24       30.47     31.45 o 
   1  21   5     1809.57     2011.45     83.75 o 
   3  21   5     3632.69     4162.02    111.20 o 
   5  21   5      823.00      699.69     56.53 o 
  -4  22   5      878.49      694.64     68.93 o 
  -2  22   5     1709.17     1860.81     81.45 o 
   0  22   5     2821.88     2855.26     98.75 o 
 -26   0   6     1610.18     1698.82     94.04 o 
 -24   0   6      383.07      221.19     35.52 o 
 -22   0   6     2867.73     3077.53     72.89 o 
 -20   0   6     2830.34     2657.81     56.52 o 
 -18   0   6     4327.46     4993.00     75.56 o 
 -16   0   6    54226.84    56796.29    966.34 o 
 -14   0   6    23706.56    25812.97    573.42 o 
 -12   0   6    17258.74    18209.54    231.58 o 
 -10   0   6    28186.30    27401.58    774.50 o 
  -8   0   6     3419.00     4013.01     72.95 o 
  -6   0   6    12447.09    10867.84    195.95 o 
  -4   0   6   134050.42   145010.48   2830.25 o 
  -2   0   6    42482.92    45462.99    628.67 o 
   0   0   6    79378.70    82025.95   2201.27 o 
   2   0   6    11925.89    12778.88    608.99 o 
   4   0   6    22891.12       -0.63      5.79 o 
   6   0   6     2649.90     2262.00     61.50 o 
   8   0   6      168.58      194.55     43.42 o 
  10   0   6        0.91        7.33     33.86 o 
  12   0   6     2731.88     2927.74    138.08 o 
  14   0   6    13474.67    13535.62    410.81 o 
  16   0   6     5800.39     5878.65    244.46 o 
  18   0   6     6048.17     6174.98    280.97 o 
  20   0   6     2171.57     2070.52    180.73 o 
 -27   1   6     1011.79     1012.63     46.13 o 
 -25   1   6     4880.59     4849.70     81.54 o 
 -23   1   6     1964.73     1956.34     41.63 o 
 -21   1   6      965.43      901.59     29.19 o 
 -19   1   6     1044.17     1131.73     43.69 o 
 -17   1   6     1760.46     1722.02     34.43 o 
 -15   1   6      484.30      531.42     24.96 o 
 -13   1   6      186.02      104.94     15.10 o 
 -11   1   6    13215.14    14261.01    162.72 o 
  -9   1   6    41232.76    43138.69    567.16 o 
  -7   1   6   133473.89   159316.83   2749.83 o 
  -5   1   6   174297.09   207185.00   5758.20 o 
  -3   1   6    12262.51    11273.55    178.30 o 
  -1   1   6    20406.00    24425.95    272.34 o 
   1   1   6     2058.24     2360.77     21.70 o 
   3   1   6     9094.11     7637.59     55.94 o 
   5   1   6    17808.98    17463.55    369.35 o 
   7   1   6    24236.20    23691.64   1512.86 o 
   9   1   6    13418.24    11534.88    202.84 o 
  11   1   6     1156.07     1451.19    115.67 o 
  13   1   6    15422.50    15115.80    411.12 o 
  15   1   6      716.29      942.51     75.27 o 
  17   1   6       42.51      -19.63     66.87 o 
  19   1   6     1592.49     1603.75    112.43 o 
  21   1   6     1034.00     1026.76    107.01 o 
 -26   2   6       96.76       62.72     21.61 o 
 -24   2   6     1051.65     1116.83     43.66 o 
 -22   2   6      176.01      214.39     22.35 o 
 -20   2   6      719.83      646.32     26.05 o 
 -18   2   6     3390.51     3740.55     52.04 o 
 -16   2   6      328.37      249.51     19.84 o 
 -14   2   6      477.86      505.78     17.14 o 
 -12   2   6     3301.59     2984.53     52.16 o 
 -10   2   6     1493.87     1157.59     15.76 o 
  -8   2   6      392.39      531.45     16.08 o 
  -6   2   6       11.80      121.65      6.58 o 
  -4   2   6    27676.91    30475.82    245.29 o 
  -2   2   6      385.43      390.19     19.85 o 
   0   2   6     4903.92     5203.11     43.20 o 
   2   2   6    10290.05    10153.18     79.45 o 
   4   2   6     2874.51     3149.51     28.03 o 
   6   2   6     1392.11     1290.03     24.55 o 
   8   2   6      689.58     1149.64     24.75 o 
  10   2   6      854.65     1015.17    120.14 o 
  12   2   6     3491.05     3193.12    103.57 o 
  14   2   6      926.92      808.31    143.14 o 
  16   2   6     1317.21     1269.86     88.09 o 
  18   2   6     2389.77     2580.73    129.57 o 
  20   2   6      124.13      153.59     63.03 o 
 -27   3   6      194.28      165.47     26.73 o 
 -25   3   6      398.79      421.81     28.54 o 
 -23   3   6     2524.49     2447.03     61.68 o 
 -21   3   6     1742.79     1616.53     39.14 o 
 -19   3   6      270.25      390.83     27.09 o 
 -17   3   6      889.79      847.35     25.54 o 
 -15   3   6     1465.43     1257.64     23.49 o 
 -13   3   6      583.13      684.01     18.50 o 
 -11   3   6     2056.50     2022.70     43.88 o 
  -9   3   6    10102.03    10193.20     93.74 o 
  -7   3   6    13484.91    11146.92    178.63 o 
  -5   3   6     5290.42     7597.41     66.00 o 
  -3   3   6    11420.19    10722.93    178.94 o 
  -1   3   6     9957.89    11920.10     91.97 o 
   1   3   6     2911.58     3653.58     34.35 o 
   3   3   6     6563.25     5463.12     43.57 o 
   5   3   6       59.15       29.21      6.49 o 
   7   3   6    10206.60     8744.64     75.27 o 
   9   3   6     2220.89     2474.94     51.85 o 
  11   3   6     4194.60     4187.78     55.08 o 
  13   3   6     3029.56     3566.38    115.97 o 
  15   3   6      854.61     1033.08     79.39 o 
  17   3   6     1138.61      891.46     84.36 o 
  19   3   6      165.39      196.24     64.37 o 
  21   3   6      740.23      747.13     96.74 o 
 -26   4   6      798.86      788.06     38.54 o 
 -24   4   6       77.73       78.40     20.76 o 
 -22   4   6       52.14       35.72     16.85 o 
 -20   4   6     3857.06     3995.27     63.57 o 
 -18   4   6    12724.22    13863.85    161.14 o 
 -16   4   6     8070.49     7472.91    165.89 o 
 -14   4   6    10805.36    10784.41    123.75 o 
 -12   4   6    35990.00    35747.66    528.49 o 
 -10   4   6     8224.82     8234.32     82.79 o 
  -8   4   6      107.87      484.78     19.09 o 
  -6   4   6     5530.85     6246.05    228.77 o 
  -4   4   6    10817.07     8119.30     80.32 o 
  -2   4   6     5183.35     6396.78     60.18 o 
   0   4   6    55539.25    53870.43    477.44 o 
   2   4   6    30854.88    33607.28    299.35 o 
   4   4   6      725.60      382.24     14.98 o 
   6   4   6    10162.15    10302.43     80.20 o 
   8   4   6     1377.62     1171.87     33.02 o 
  10   4   6     3609.09     2988.81     48.95 o 
  12   4   6     1641.65     1866.58     59.39 o 
  14   4   6     2792.66     2455.23    111.73 o 
  16   4   6    13230.42    12954.44    311.11 o 
  18   4   6     8326.37     8499.87    248.96 o 
  20   4   6     3210.00     3476.73    165.77 o 
 -25   5   6     4175.40     4624.65     92.83 o 
 -23   5   6     2635.54     2602.19     68.00 o 
 -21   5   6    13807.49    14370.99    191.06 o 
 -19   5   6     8896.50     7857.11    132.40 o 
 -17   5   6       92.27      159.27     17.54 o 
 -15   5   6     2774.41     2387.16     44.55 o 
 -13   5   6     2388.97     1941.27     34.86 o 
 -11   5   6    34524.91    35431.75    542.70 o 
  -9   5   6    49076.30    53627.43    650.62 o 
  -7   5   6    59433.70    59003.61    697.03 o 
  -5   5   6     6285.98     6766.23     59.38 o 
  -3   5   6     1733.14     1191.87     26.16 o 
  -1   5   6      214.48      122.63     11.63 o 
   1   5   6      232.95       92.61     13.72 o 
   3   5   6    14933.21    12796.61     97.39 o 
   5   5   6    12584.24    12691.78    107.86 o 
   7   5   6    15074.96    14980.13    123.29 o 
   9   5   6    45295.77    45735.18    539.31 o 
  11   5   6     7355.57     7480.59     84.76 o 
  13   5   6      155.97      158.57     21.11 o 
  15   5   6     7268.13     7130.34    105.41 o 
  17   5   6        1.65        4.79     39.14 o 
  19   5   6      902.24      833.43     93.12 o 
 -26   6   6       82.05       57.98     26.02 o 
 -24   6   6      182.91      177.55     30.61 o 
 -22   6   6      314.42      286.06     31.26 o 
 -20   6   6      930.25     1087.99     87.28 o 
 -18   6   6     5648.21     5647.03     86.46 o 
 -16   6   6     4976.84     4981.11     74.88 o 
 -14   6   6    12037.37    12094.45    170.43 o 
 -12   6   6     2179.60     2830.26     60.47 o 
 -10   6   6       24.30      128.54     13.65 o 
  -8   6   6     1151.74     1235.51     30.14 o 
  -6   6   6     1299.08     1334.55     47.60 o 
  -4   6   6     3060.28     2609.98     36.86 o 
  -2   6   6     9130.97     8129.12     71.79 o 
   0   6   6     7077.31     7142.16     63.63 o 
   2   6   6    19859.14    19595.43    194.18 o 
   4   6   6     7090.84     7837.94     65.11 o 
   6   6   6      851.24     1114.21     19.51 o 
   8   6   6      250.96      191.13      9.79 o 
  10   6   6     1384.31     1288.60     51.54 o 
  12   6   6     4541.68     4251.94     69.99 o 
  14   6   6     1094.45     1118.62     32.36 o 
  16   6   6     3586.52     3371.70     80.07 o 
  18   6   6     1725.49     1697.62    130.54 o 
  20   6   6     1046.92      962.26    104.99 o 
 -25   7   6        3.13       29.53     26.76 o 
 -23   7   6       69.55       84.73     24.69 o 
 -21   7   6      498.40      350.22     32.08 o 
 -19   7   6       11.49       63.11     23.68 o 
 -17   7   6     3047.67     3229.81     90.39 o 
 -15   7   6        1.43       35.43     18.03 o 
 -13   7   6      478.53      465.53     25.39 o 
 -11   7   6     4307.06     4353.65     56.73 o 
  -9   7   6     3139.52     3143.16     50.35 o 
  -7   7   6      310.86      212.75     17.84 o 
  -5   7   6      328.02      387.31     30.02 o 
  -3   7   6      553.05      920.47     26.18 o 
  -1   7   6       23.27       67.84     11.15 o 
   1   7   6     5487.52     4780.33     50.56 o 
   3   7   6      584.35      786.02     21.30 o 
   5   7   6      368.34      493.56     15.52 o 
   7   7   6      591.09      596.29     17.77 o 
   9   7   6     3749.62     3607.20     60.30 o 
  11   7   6      138.04      106.14      9.09 o 
  13   7   6     1269.33     1374.70     41.83 o 
  15   7   6      176.30      261.60     24.66 o 
  17   7   6       44.07       87.48    108.16 o 
  19   7   6        4.92       49.91     54.12 o 
 -24   8   6      617.92      543.15     36.73 o 
 -22   8   6     1241.84     1291.30     51.75 o 
 -20   8   6     1315.20     1519.43     48.94 o 
 -18   8   6    11354.76    10671.59    176.75 o 
 -16   8   6     5214.65     5383.07     89.62 o 
 -14   8   6    16370.61    14690.38    202.67 o 
 -12   8   6     1928.55     2440.44     44.69 o 
 -10   8   6      293.93      721.07     24.63 o 
  -8   8   6      117.41      197.63     21.95 o 
  -6   8   6     1857.08     1988.71     35.92 o 
  -4   8   6    10080.07     9470.67    105.24 o 
  -2   8   6     4937.48     4793.29     57.79 o 
   0   8   6     8239.95     7455.65    103.32 o 
   2   8   6    22445.24    21661.12    323.80 o 
   4   8   6     5878.19     5961.90     63.57 o 
   6   8   6     3257.17     2941.76     36.69 o 
   8   8   6     4789.51     4180.67     48.29 o 
  10   8   6     1224.90     1259.92     33.28 o 
  12   8   6     3127.71     3164.96     68.47 o 
  14   8   6      177.42      232.72     28.37 o 
  16   8   6     2536.38     2450.03     69.42 o 
  18   8   6     1256.10     1078.38    100.75 o 
 -25   9   6      853.63      711.94     45.55 o 
 -23   9   6     2862.36     2823.79     78.73 o 
 -21   9   6     4132.20     4014.36     91.81 o 
 -19   9   6     5217.55     5246.91    101.44 o 
 -17   9   6     3616.80     3209.12     65.70 o 
 -15   9   6       52.83      115.06     27.14 o 
 -13   9   6    11609.17    11790.90    229.33 o 
 -11   9   6    10189.57     9654.22    108.05 o 
  -9   9   6    30666.66    30661.84    394.31 o 
  -7   9   6    48042.14    45979.27    571.77 o 
  -5   9   6    25525.06    24586.01    275.30 o 
  -3   9   6    14247.80    11626.90    114.41 o 
  -1   9   6     3933.84     3987.90     50.22 o 
   1   9   6     1711.05     1735.78     35.69 o 
   3   9   6     3813.18     3277.01     45.37 o 
   5   9   6    11667.57    11735.49    113.26 o 
   7   9   6    22294.38    22224.48    204.97 o 
   9   9   6    20619.18    20018.66    181.77 o 
  11   9   6    16151.80    15371.65    143.44 o 
  13   9   6     3305.09     3301.91     84.71 o 
  15   9   6       31.40       25.81     18.33 o 
  17   9   6       65.28      141.40     49.56 o 
  19   9   6      255.27      344.22     78.63 o 
 -24  10   6      133.12       75.22     31.43 o 
 -22  10   6     1079.71     1078.77     77.68 o 
 -20  10   6     2622.48     2723.49     76.02 o 
 -18  10   6     2706.77     2810.07     68.99 o 
 -16  10   6    15749.90    16172.30    214.28 o 
 -14  10   6    13369.71    13686.58    164.58 o 
 -12  10   6     3854.14     3771.72     89.05 o 
 -10  10   6    10431.20    10678.53    161.74 o 
  -8  10   6     1386.69     1651.12     69.01 o 
  -6  10   6     5971.91     6445.44     88.67 o 
  -4  10   6      728.80      986.88     32.76 o 
  -2  10   6    22735.09    20883.66    209.16 o 
   0  10   6    34295.00    33386.98    345.96 o 
   2  10   6     9579.01     9059.29     96.30 o 
   4  10   6    26594.82    25403.14    325.74 o 
   6  10   6    11001.88    10689.48    116.42 o 
   8  10   6     1050.77      986.05     29.63 o 
  10  10   6       19.15       37.78     13.58 o 
  12  10   6     2184.25     2366.18     48.47 o 
  14  10   6    10155.03     9601.89    158.42 o 
  16  10   6     3505.06     3632.07    142.98 o 
  18  10   6     1550.34     1744.01    142.23 o 
 -23  11   6     1411.08     1427.90     85.16 o 
 -21  11   6     1736.01     1768.85     63.01 o 
 -19  11   6      317.03      409.90     45.84 o 
 -17  11   6      279.11      293.05     36.35 o 
 -15  11   6     2085.63     2235.30     56.17 o 
 -13  11   6     5269.43     4855.69    124.15 o 
 -11  11   6     7117.54     7817.08    102.55 o 
  -9  11   6     8445.85     7532.82    111.11 o 
  -7  11   6      730.95      877.16     36.87 o 
  -5  11   6      645.13      555.28     35.94 o 
  -3  11   6     1519.59     1673.93     44.32 o 
  -1  11   6      328.08      306.23     36.35 o 
   1  11   6      737.05      703.80     27.38 o 
   3  11   6      217.94      215.51     35.33 o 
   5  11   6       74.58       69.81     15.68 o 
   7  11   6        9.32       15.67     15.42 o 
   9  11   6     1194.14     1172.24     35.09 o 
  11  11   6      836.93      912.02     45.69 o 
  13  11   6     4048.70     3548.33    104.59 o 
  15  11   6      605.89      414.84    116.51 o 
  17  11   6       71.08       43.63     37.91 o 
 -22  12   6      254.99      186.26     37.72 o 
 -20  12   6       37.51       70.22     29.19 o 
 -18  12   6      124.14       83.64     29.48 o 
 -16  12   6       53.81       76.85     24.99 o 
 -14  12   6      104.89      178.32     26.19 o 
 -12  12   6      111.45       85.18     22.40 o 
 -10  12   6     2984.51     2663.36     65.86 o 
  -8  12   6        0.89       63.11     23.02 o 
  -6  12   6      667.44      865.14     40.60 o 
  -4  12   6     2228.62     2613.36     58.77 o 
  -2  12   6     5601.54     5627.26     77.58 o 
   0  12   6     4752.68     4300.31     65.21 o 
   2  12   6       16.77       32.74     16.48 o 
   4  12   6      928.04     1014.48     36.15 o 
   6  12   6      392.78      419.30     25.89 o 
   8  12   6     2661.46     2731.78     63.94 o 
  10  12   6      636.98      654.29     31.77 o 
  12  12   6       14.23       15.04     18.78 o 
  14  12   6       46.82       20.20     34.25 o 
  16  12   6      441.83      316.49     43.83 o 
 -21  13   6     1503.08     1439.49     68.60 o 
 -19  13   6     2369.48     2430.26     85.03 o 
 -17  13   6     1235.51     1175.28     49.09 o 
 -15  13   6      171.83      216.11     29.44 o 
 -13  13   6       11.93       72.39     25.40 o 
 -11  13   6     3644.71     3740.90     72.15 o 
  -9  13   6    20993.59    20980.55    284.61 o 
  -7  13   6    11577.04    10502.29    155.25 o 
  -5  13   6     2294.20     2413.70     61.04 o 
  -3  13   6     6788.67     6198.08    105.55 o 
  -1  13   6      366.16      348.00     26.57 o 
   1  13   6     8963.50     9196.45    115.95 o 
   3  13   6     9264.93     8724.44    111.36 o 
   5  13   6      379.02      429.98     29.82 o 
   7  13   6     7132.19     7304.61    102.44 o 
   9  13   6     2363.85     2413.34     55.22 o 
  11  13   6     4359.69     4242.35     78.04 o 
  13  13   6     3331.51     2861.18     62.29 o 
  15  13   6      680.64      486.60     52.63 o 
 -20  14   6     1784.59     1763.52     71.94 o 
 -18  14   6     6363.13     6559.96    128.08 o 
 -16  14   6     4280.27     4134.68     91.52 o 
 -14  14   6     8297.01     8045.38    127.13 o 
 -12  14   6    13847.13    13859.89    192.93 o 
 -10  14   6      170.13      146.48     30.90 o 
  -8  14   6      560.37      545.25     40.98 o 
  -6  14   6     2171.43     2419.85     65.82 o 
  -4  14   6     5762.40     5747.50     93.69 o 
  -2  14   6     1409.43     1691.80     59.45 o 
   0  14   6     7577.80     7305.79    102.63 o 
   2  14   6     9668.08     9708.85    130.87 o 
   4  14   6      621.26      553.61     35.74 o 
   6  14   6    12619.15    12446.09    173.20 o 
   8  14   6     2890.88     2618.26     71.43 o 
  10  14   6      654.05      880.86     58.54 o 
  12  14   6     4144.50     4189.47     81.62 o 
  14  14   6     3919.79     4187.56    127.72 o 
 -19  15   6     2226.18     2025.86     78.40 o 
 -17  15   6       14.97       33.57     26.48 o 
 -15  15   6      246.09      199.23     35.04 o 
 -13  15   6      761.15      731.61     44.68 o 
 -11  15   6     7504.27     7116.11    118.45 o 
  -9  15   6     1233.94     1282.25     56.47 o 
  -7  15   6     5564.03     5727.80    133.62 o 
  -5  15   6    12832.02    11915.50    181.32 o 
  -3  15   6     2888.52     2720.71     71.51 o 
  -1  15   6     1561.26     1544.54     68.72 o 
   1  15   6      518.23      526.99     33.87 o 
   3  15   6     4576.70     4920.83    106.49 o 
   5  15   6      544.27      509.66     37.88 o 
   7  15   6     2221.40     2188.99     61.47 o 
   9  15   6     8803.56     8536.48    136.50 o 
  11  15   6     4313.66     4253.55     93.08 o 
  13  15   6      187.52       82.00     26.71 o 
 -18  16   6      632.03      636.77     54.36 o 
 -16  16   6      578.95      423.28     47.50 o 
 -14  16   6     1042.67      953.64     52.12 o 
 -12  16   6      172.14      152.19     35.22 o 
 -10  16   6        2.16       22.60     20.58 o 
  -8  16   6      199.93      117.30     33.40 o 
  -6  16   6        1.73       26.19     26.59 o 
  -4  16   6      192.20      247.14     36.39 o 
  -2  16   6     1397.18     1456.11     51.25 o 
   0  16   6      155.05      105.88     26.80 o 
   2  16   6      240.79      224.70     31.86 o 
   4  16   6       38.10      108.66     26.69 o 
   6  16   6       29.54       62.11     25.74 o 
   8  16   6      117.06      116.15     28.48 o 
  10  16   6        6.14       31.61     24.72 o 
  12  16   6      658.15      569.94     43.89 o 
 -17  17   6        3.35       21.83     29.92 o 
 -15  17   6      113.77      138.80     38.83 o 
 -13  17   6      106.39      195.13     38.58 o 
 -11  17   6     1798.10     1735.29     65.40 o 
  -9  17   6     1416.29     1483.48     67.84 o 
  -7  17   6     5047.86     5012.77    125.00 o 
  -5  17   6     7295.87     7089.80    141.76 o 
  -3  17   6       49.05      136.51     30.07 o 
  -1  17   6       14.13       93.13     28.45 o 
   1  17   6      144.43      136.14     30.07 o 
   3  17   6     2148.49     2350.87     70.59 o 
   5  17   6      362.69      332.66     36.89 o 
   7  17   6       24.83       43.09     24.79 o 
   9  17   6     1396.10     1401.27     54.59 o 
  11  17   6      126.44      113.88     32.16 o 
 -16  18   6     1892.91     2159.80    102.01 o 
 -14  18   6     4697.02     4452.37    110.57 o 
 -12  18   6     3596.07     3845.74     98.95 o 
 -10  18   6      771.93      762.59     51.01 o 
  -8  18   6      886.62      952.46     60.79 o 
  -6  18   6      276.15      388.50     47.17 o 
  -4  18   6     7411.86     6977.49    145.44 o 
  -2  18   6     4783.89     4780.83    144.22 o 
   0  18   6     4967.97     4903.33    103.54 o 
   2  18   6     6622.64     6688.97    124.57 o 
   4  18   6     1226.71     1322.23     56.90 o 
   6  18   6      694.73      703.49     48.99 o 
   8  18   6      649.67      559.72     43.59 o 
  10  18   6      439.66      527.23     44.09 o 
 -15  19   6       10.17       13.68     30.35 o 
 -13  19   6     1383.17     1347.84     71.05 o 
 -11  19   6     3824.29     4190.70    112.15 o 
  -9  19   6     5304.63     6064.10    150.93 o 
  -7  19   6     6938.71     6442.45    149.20 o 
  -5  19   6     6443.32     5814.72    224.77 o 
  -3  19   6     3664.38     3229.12     87.76 o 
  -1  19   6     1561.06     1403.55     68.39 o 
   1  19   6       64.84      183.14     36.52 o 
   3  19   6     1218.63     1324.72     63.94 o 
   5  19   6     1647.84     1645.20     65.80 o 
   7  19   6     3146.26     3142.46     90.27 o 
   9  19   6     1847.35     1933.01     74.53 o 
 -12  20   6     1001.92      817.55     65.46 o 
 -10  20   6      571.27      631.86     55.34 o 
  -8  20   6       44.59       40.78     37.56 o 
  -6  20   6      286.22      296.64     57.22 o 
  -4  20   6      293.05      256.23     41.81 o 
  -2  20   6     2125.90     2324.75     87.10 o 
   0  20   6     3470.48     3656.22     98.88 o 
   2  20   6     1096.97     1241.05     67.10 o 
   4  20   6      847.24      744.20     53.98 o 
   6  20   6      713.00      638.75     70.74 o 
  -9  21   6        6.89       41.90     30.90 o 
  -7  21   6      129.01      179.84     48.74 o 
  -5  21   6        9.62       40.93     28.87 o 
  -3  21   6       23.07        8.32     28.95 o 
  -1  21   6       55.08      -21.63     32.83 o 
   1  21   6       28.93       48.76     35.48 o 
   3  21   6        0.35       -3.97     28.06 o 
 -27   1   7       29.33       41.77     22.19 o 
 -25   1   7     2406.09     2790.32     82.42 o 
 -23   1   7      998.14     1186.32     37.11 o 
 -21   1   7     2797.03     3088.03     52.55 o 
 -19   1   7     5703.06     5578.37     86.28 o 
 -17   1   7     2118.95     2206.61     35.93 o 
 -15   1   7      346.33      321.78     18.11 o 
 -13   1   7    12764.31    12351.91    132.13 o 
 -11   1   7     1829.75     1290.47     25.41 o 
  -9   1   7    10055.51    10213.99    134.33 o 
  -7   1   7    68075.63    79801.96   1140.78 o 
  -5   1   7    28886.75    30033.51    277.57 o 
  -3   1   7     1880.54     1453.43     27.85 o 
  -1   1   7     5489.73     6268.76     59.31 o 
   1   1   7    13821.89    15027.70    118.34 o 
   3   1   7     1417.37     1681.21     26.90 o 
   5   1   7     3392.39     3722.75     57.37 o 
   7   1   7     2768.79     1751.31     84.24 o 
   9   1   7     6409.85     7083.04    146.65 o 
  11   1   7    10569.27    11018.62    226.09 o 
  13   1   7     2335.75     2323.26    153.75 o 
  15   1   7     2569.39     2483.93    114.03 o 
  17   1   7     1440.31     1519.88    155.60 o 
  19   1   7       88.01       65.85     55.86 o 
 -26   2   7     4851.79     4908.85     77.42 o 
 -24   2   7     2323.72     2152.30     46.59 o 
 -22   2   7     3910.44     4270.89     61.27 o 
 -20   2   7        8.70       44.29     15.09 o 
 -18   2   7     6002.35     6339.46     95.35 o 
 -16   2   7    15001.45    15749.18    155.68 o 
 -14   2   7    15743.20    15517.21    155.53 o 
 -12   2   7    36189.38    35116.30    478.46 o 
 -10   2   7    20636.39    20626.15    367.86 o 
  -8   2   7    43506.18    50585.63    804.37 o 
  -6   2   7       42.59       36.30     21.99 o 
  -4   2   7      626.14      653.49     26.35 o 
  -2   2   7    59380.79    58565.07    523.05 o 
   0   2   7    18344.36    18498.48    177.19 o 
   2   2   7    23466.11    22544.82    165.19 o 
   4   2   7    65902.22    67921.01    646.14 o 
   6   2   7    26849.05    26550.03    311.00 o 
   8   2   7     6723.02     7256.15     66.37 o 
  10   2   7     2128.10     2430.98     84.71 o 
  12   2   7       21.75       41.43     36.38 o 
  14   2   7      330.14      286.02     56.27 o 
  16   2   7     3593.17     3313.66    210.81 o 
  18   2   7     7307.23     7342.49    236.70 o 
  20   2   7     2130.22     2038.25    135.66 o 
 -27   3   7     1253.05     1343.03     49.33 o 
 -25   3   7     1122.17     1129.74     38.84 o 
 -23   3   7     3095.66     3394.28     56.10 o 
 -21   3   7    12207.25    13035.53    151.37 o 
 -19   3   7     7118.31     7287.37    161.28 o 
 -17   3   7    10792.86    10238.22    120.50 o 
 -15   3   7     3389.92     3630.17     44.15 o 
 -13   3   7     5666.74     5619.59     52.38 o 
 -11   3   7     2830.06     2609.15     34.88 o 
  -9   3   7     1469.23     1688.67     23.20 o 
  -7   3   7    16886.18    16883.01    147.05 o 
  -5   3   7    27414.67    29012.93    278.15 o 
  -3   3   7    57557.71    59989.77    594.10 o 
  -1   3   7    25652.40    26758.28    301.95 o 
   1   3   7      152.68      188.19     11.12 o 
   3   3   7     7704.94     9593.28     80.77 o 
   5   3   7      573.48      468.63     12.91 o 
   7   3   7    17480.26    16514.50    244.99 o 
   9   3   7    13149.36    13257.32    154.38 o 
  11   3   7     3591.23     3827.53    115.58 o 
  13   3   7    15395.55    15666.91    333.12 o 
  15   3   7     7456.62     8261.06    224.96 o 
  17   3   7     1549.81     1756.25    110.81 o 
  19   3   7      216.72       59.74     93.51 o 
 -26   4   7       62.33       70.52     28.10 o 
 -24   4   7     1157.42     1327.65     53.03 o 
 -22   4   7      561.60      487.92     32.82 o 
 -20   4   7      471.38      465.24     30.22 o 
 -18   4   7        2.48       16.41     14.73 o 
 -16   4   7     9192.56     9645.99    113.43 o 
 -14   4   7    20008.60    21770.96    234.32 o 
 -12   4   7     3123.13     3790.08     49.90 o 
 -10   4   7    11574.99    10235.63    101.01 o 
  -8   4   7     1912.69     2521.40     71.85 o 
  -6   4   7     1102.97      859.93     19.71 o 
  -4   4   7    10752.41     9610.15     90.32 o 
  -2   4   7      221.77      413.57     13.89 o 
   0   4   7     3159.29     2357.53     28.57 o 
   2   4   7      555.77      735.45     37.94 o 
   4   4   7      338.22      380.73     14.65 o 
   6   4   7     8691.49     9470.82     97.68 o 
   8   4   7     1671.55     1820.58     29.46 o 
  10   4   7     2539.09     2459.19     46.91 o 
  12   4   7     1985.33     1955.18     90.50 o 
  14   4   7      914.03      965.16     78.17 o 
  16   4   7      806.72     1099.10    138.67 o 
  18   4   7        4.43      -40.47     52.02 o 
  20   4   7      660.75      690.74     96.82 o 
 -27   5   7      135.62      155.51     33.42 o 
 -25   5   7      244.96      163.94     33.68 o 
 -23   5   7       87.91       57.98     27.72 o 
 -21   5   7       25.15       20.63     20.68 o 
 -19   5   7      517.68      564.87     37.16 o 
 -17   5   7      239.77      142.18     16.92 o 
 -15   5   7     5204.81     4910.87     70.25 o 
 -13   5   7      141.98      172.86     18.32 o 
 -11   5   7     4320.02     4090.01     69.98 o 
  -9   5   7      307.48      294.53     22.70 o 
  -7   5   7     4932.82     5279.22    134.79 o 
  -5   5   7     6284.60     6234.06     62.88 o 
  -3   5   7    11307.14    11653.17    109.82 o 
  -1   5   7       47.47       20.91     12.03 o 
   1   5   7    11193.34    11865.40    102.61 o 
   3   5   7     1104.16     1688.25     28.07 o 
   5   5   7       14.23       80.22      9.83 o 
   7   5   7      572.77      748.44     27.14 o 
   9   5   7      337.70      390.17     21.30 o 
  11   5   7     1139.71     1053.73     29.12 o 
  13   5   7     1911.90     1600.16     44.93 o 
  15   5   7      570.51      683.76     76.90 o 
  17   5   7       95.30       14.33     44.63 o 
  19   5   7       40.21       24.94     51.11 o 
 -26   6   7      425.05      341.79     39.85 o 
 -24   6   7     1288.69     1421.71     63.65 o 
 -22   6   7      400.81      416.72     34.05 o 
 -20   6   7        2.97        0.08     17.04 o 
 -18   6   7      527.25      459.58     26.34 o 
 -16   6   7     8335.58     8365.54    112.52 o 
 -14   6   7    42704.19    41775.08    504.60 o 
 -12   6   7    18132.70    18370.89    200.32 o 
 -10   6   7     4987.73     4266.50     65.09 o 
  -8   6   7     3156.31     3435.59     59.01 o 
  -6   6   7     2414.53     2142.77     31.62 o 
  -4   6   7     4347.27     5428.41     53.74 o 
  -2   6   7     4421.79     4543.17     48.40 o 
   0   6   7    24475.48    25873.86    237.97 o 
   2   6   7     2397.52     1788.16     26.19 o 
   4   6   7       71.34      103.57     10.89 o 
   6   6   7    34136.67    32522.25    314.60 o 
   8   6   7     7096.49     7646.85    133.13 o 
  10   6   7      516.28      547.12     30.39 o 
  12   6   7     5200.78     5006.36     90.79 o 
  14   6   7     1901.77     1921.53     73.68 o 
  16   6   7     3361.71     3811.78    154.70 o 
  18   6   7      863.55      995.45    100.74 o 
 -25   7   7     1051.80     1173.87     52.18 o 
 -23   7   7     2380.69     2628.88     73.06 o 
 -21   7   7     5033.26     4547.17     84.60 o 
 -19   7   7    10035.52    10554.87    145.49 o 
 -17   7   7    15841.23    15099.52    199.76 o 
 -15   7   7     8397.27     8995.86    113.61 o 
 -13   7   7      876.79     1162.38     51.73 o 
 -11   7   7     4405.23     4970.44     69.06 o 
  -9   7   7    19542.02    17629.15    215.26 o 
  -7   7   7    34921.17    38056.94    429.43 o 
  -5   7   7    53099.86    51883.98    719.86 o 
  -3   7   7    17764.33    18106.45    252.69 o 
  -1   7   7    35141.27    32711.92    315.64 o 
   1   7   7     2724.08     3006.45     40.02 o 
   3   7   7        0.15       35.72     10.31 o 
   5   7   7       36.47       81.07     12.52 o 
   7   7   7    13490.05    13560.32    116.43 o 
   9   7   7    18261.87    17877.87    170.61 o 
  11   7   7     3594.37     4177.13     66.84 o 
  13   7   7    11450.35    11727.76    142.69 o 
  15   7   7     3096.84     2984.28    107.97 o 
  17   7   7      370.79      455.83     76.34 o 
  19   7   7      139.48      141.85     66.93 o 
 -24   8   7       30.70       32.32     24.33 o 
 -22   8   7        1.22       35.84     28.88 o 
 -20   8   7       51.57       46.54     22.24 o 
 -18   8   7      585.67      483.19     34.23 o 
 -16   8   7     2005.23     2016.99     48.98 o 
 -14   8   7     5068.81     4913.22     94.59 o 
 -12   8   7    31325.80    31783.40    337.47 o 
 -10   8   7    34612.95    34998.70    419.32 o 
  -8   8   7    24459.59    23524.86    361.52 o 
  -6   8   7     1942.69     2432.89     47.79 o 
  -4   8   7     5916.35     6157.38     68.82 o 
  -2   8   7     4165.90     3765.14     46.88 o 
   0   8   7     3555.02     4112.13     50.23 o 
   2   8   7    13961.34    13469.38    128.08 o 
   4   8   7    19626.23    20540.95    177.64 o 
   6   8   7     5062.31     4895.41     65.79 o 
   8   8   7     5462.39     5636.94     56.60 o 
  10   8   7     1415.01     1546.91     49.87 o 
  12   8   7       20.02       97.37     34.16 o 
  14   8   7      925.31      993.48     39.39 o 
  16   8   7     1277.33     1389.03     86.89 o 
  18   8   7     2313.66     2721.59    149.46 o 
 -25   9   7     1307.43     1412.07     59.60 o 
 -23   9   7      375.58      400.16     42.31 o 
 -21   9   7      560.91      557.32     41.14 o 
 -19   9   7      652.35      761.46     58.51 o 
 -17   9   7      192.32      248.62     27.36 o 
 -15   9   7      526.54      419.99     32.29 o 
 -13   9   7     5040.67     4996.91    102.65 o 
 -11   9   7      456.87      471.10     26.88 o 
  -9   9   7       10.88      167.48     23.11 o 
  -7   9   7     1677.01     1608.49     51.42 o 
  -5   9   7     9402.31    10698.36    109.77 o 
  -3   9   7     5975.11     5976.61    120.40 o 
  -1   9   7       23.81      153.56     24.77 o 
   1   9   7     4907.46     4766.05     57.47 o 
   3   9   7       96.71      175.11     21.20 o 
   5   9   7     4417.33     4126.68     51.95 o 
   7   9   7        0.17       19.44     10.95 o 
   9   9   7        0.37       23.05     11.60 o 
  11   9   7      668.64      634.60     18.62 o 
  13   9   7      206.44      183.66     29.56 o 
  15   9   7      120.88      119.05     26.44 o 
  17   9   7      251.71      265.96     58.55 o 
 -24  10   7      281.37      256.91     44.66 o 
 -22  10   7      102.34       64.41     30.93 o 
 -20  10   7      413.78      426.50     41.45 o 
 -18  10   7        4.41      -16.20     22.23 o 
 -16  10   7      197.45      108.55     26.66 o 
 -14  10   7     5446.77     5411.55     81.43 o 
 -12  10   7     8424.54     7355.87     95.99 o 
 -10  10   7    14744.83    14774.74    180.86 o 
  -8  10   7     1372.93     1035.42     38.86 o 
  -6  10   7      275.54      269.26     31.14 o 
  -4  10   7     1502.66     1662.75     39.22 o 
  -2  10   7     1257.35     1363.32     32.74 o 
   0  10   7     2466.12     2723.79     44.72 o 
   2  10   7     1921.74     1908.65     40.54 o 
   4  10   7     1155.31     1174.73     51.33 o 
   6  10   7     4314.12     3810.07     61.32 o 
   8  10   7     2857.60     2907.43     51.80 o 
  10  10   7        2.31       18.94     12.94 o 
  12  10   7     1658.39     1453.49     39.22 o 
  14  10   7      834.52      950.93     70.49 o 
  16  10   7      749.02      683.61     73.46 o 
 -23  11   7     2340.96     2361.81    107.21 o 
 -21  11   7     3355.12     3530.79     95.87 o 
 -19  11   7     5850.78     5658.35    128.27 o 
 -17  11   7      605.08      645.80     45.34 o 
 -15  11   7     1391.46     1170.83     45.11 o 
 -13  11   7     3540.05     3645.32     67.52 o 
 -11  11   7     3441.32     3614.75     64.82 o 
  -9  11   7     9399.01     9308.20    132.62 o 
  -7  11   7     1018.14      964.39     57.50 o 
  -5  11   7    23865.18    22808.33    486.80 o 
  -3  11   7    28715.78    27578.24    521.58 o 
  -1  11   7     7490.53     6778.75     87.03 o 
   1  11   7     5629.12     4821.69     71.08 o 
   3  11   7      637.19      766.76     29.38 o 
   5  11   7     2103.69     2392.56     49.72 o 
   7  11   7     2295.08     2352.08     49.44 o 
   9  11   7     6275.14     6312.58    108.09 o 
  11  11   7     9064.89     8597.44    143.80 o 
  13  11   7     3015.69     3032.86    124.50 o 
  15  11   7     3100.17     2744.18    156.78 o 
  17  11   7      682.24      568.44     61.72 o 
 -22  12   7      650.19      691.45     57.53 o 
 -20  12   7       82.78       98.28     38.37 o 
 -18  12   7     2570.01     2525.26     76.36 o 
 -16  12   7     1798.71     1876.04     54.32 o 
 -14  12   7    11524.39    11490.99    177.91 o 
 -12  12   7    33587.98    33469.94    411.95 o 
 -10  12   7    11021.12     9803.59    151.87 o 
  -8  12   7     2373.87     2556.18     62.89 o 
  -6  12   7     1591.60     1258.88     45.74 o 
  -4  12   7      217.46      250.22     23.48 o 
  -2  12   7    13387.26    14297.90    162.84 o 
   0  12   7    15821.55    14443.98    254.92 o 
   2  12   7    11489.86    11811.84    140.84 o 
   4  12   7     2622.37     2248.08     45.60 o 
   6  12   7     1259.31     1290.67     40.17 o 
   8  12   7     1707.54     1336.76     36.29 o 
  10  12   7     3772.72     3742.34     64.15 o 
  12  12   7      296.44      212.97     35.32 o 
  14  12   7      117.69      121.18     35.38 o 
  16  12   7     1999.91     2040.76    169.14 o 
 -21  13   7     2359.33     2339.02     80.70 o 
 -19  13   7      545.00      512.15     59.36 o 
 -17  13   7      767.51      785.26     53.28 o 
 -15  13   7     4118.47     3778.80     78.89 o 
 -13  13   7       36.73       39.59     22.34 o 
 -11  13   7      540.94      346.17     37.90 o 
  -9  13   7     1150.71     1249.08     55.19 o 
  -7  13   7     9308.47     8560.66    134.80 o 
  -5  13   7     1174.82     1331.30     42.99 o 
  -3  13   7     5163.25     4638.26     79.44 o 
  -1  13   7     9083.24     8606.83    112.44 o 
   1  13   7       96.67      164.73     23.26 o 
   3  13   7      191.28      204.30     25.95 o 
   5  13   7      238.14      134.50     24.90 o 
   7  13   7      920.48     1104.03     39.02 o 
   9  13   7     1688.18     1667.54     48.18 o 
  11  13   7     3948.71     3890.55     93.66 o 
  13  13   7     4030.69     3707.90    199.33 o 
  15  13   7     1007.69      870.07     56.90 o 
 -20  14   7        4.68        6.45     26.30 o 
 -18  14   7      857.40      951.06     98.28 o 
 -16  14   7      836.04      781.54     47.58 o 
 -14  14   7      119.48      140.02     29.45 o 
 -12  14   7      978.50      952.83     44.93 o 
 -10  14   7       12.26       13.91     24.36 o 
  -8  14   7      485.44      434.18     39.20 o 
  -6  14   7      372.33      497.73     39.32 o 
  -4  14   7      683.46      556.23     35.95 o 
  -2  14   7     1704.14     1501.34     46.00 o 
   0  14   7     3610.22     3420.97     66.46 o 
   2  14   7     1278.08     1399.53     49.97 o 
   4  14   7      474.09      596.74     34.90 o 
   6  14   7      686.32      730.56     37.11 o 
   8  14   7      201.40       94.89     22.03 o 
  10  14   7      162.55      178.19     26.96 o 
  12  14   7        9.59       -2.38     19.37 o 
  14  14   7      104.76      118.25     42.57 o 
 -19  15   7     1055.81     1226.77     66.38 o 
 -17  15   7      361.40      378.14     40.32 o 
 -15  15   7      272.57      193.43     39.61 o 
 -13  15   7      597.82      690.05     48.76 o 
 -11  15   7      523.26      598.16     35.08 o 
  -9  15   7      612.59      704.88     54.84 o 
  -7  15   7     2967.42     3173.17     82.65 o 
  -5  15   7     2618.63     2446.98     71.32 o 
  -3  15   7     5132.94     5450.12    128.51 o 
  -1  15   7     2179.03     2177.50     57.67 o 
   1  15   7     1099.37     1227.23     45.56 o 
   3  15   7     2099.20     1992.80     58.02 o 
   5  15   7      152.56      164.59     30.10 o 
   7  15   7     2368.77     2606.03     67.46 o 
   9  15   7     1653.88     1821.89     55.45 o 
  11  15   7     2268.60     2518.69     70.54 o 
  13  15   7     2217.91     2212.82     97.88 o 
 -18  16   7      141.76       94.79     35.32 o 
 -16  16   7     2579.85     2728.58     81.30 o 
 -14  16   7    11420.57    11427.18    224.26 o 
 -12  16   7     4967.26     5255.99    105.87 o 
 -10  16   7     8576.95     8570.04    159.81 o 
  -8  16   7     6973.41     6541.13    131.88 o 
  -6  16   7       18.03       30.13     27.47 o 
  -4  16   7      318.96      383.05     35.29 o 
  -2  16   7     2447.54     2608.72     67.24 o 
   0  16   7    12677.48    12616.32    182.04 o 
   2  16   7     8660.13     8695.32    133.59 o 
   4  16   7     4801.10     4618.49     88.91 o 
   6  16   7     6363.16     6412.55    112.78 o 
   8  16   7     1251.53     1148.26     52.21 o 
  10  16   7      119.90       96.15     30.06 o 
  12  16   7      221.76      143.56     48.10 o 
 -17  17   7     2043.13     1855.38     74.57 o 
 -15  17   7     1122.62     1267.90     65.55 o 
 -13  17   7      161.83      233.41     38.41 o 
 -11  17   7       49.20      113.00     32.64 o 
  -9  17   7     2001.16     2233.73     80.75 o 
  -7  17   7     5508.39     5372.78    138.84 o 
  -5  17   7     6571.22     6369.84    132.07 o 
  -3  17   7     7001.42     6580.00    117.20 o 
  -1  17   7     7678.09     7088.45    123.16 o 
   1  17   7     1568.14     1376.23     54.99 o 
   3  17   7       93.52      124.47     31.48 o 
   5  17   7      251.86      385.06     38.65 o 
   7  17   7     1523.85     1741.40     65.06 o 
   9  17   7     2633.96     2824.24     94.28 o 
  11  17   7     1888.19     1785.34     60.82 o 
 -16  18   7      403.49      339.62     48.29 o 
 -14  18   7      696.53      721.44     54.23 o 
 -12  18   7      977.38      893.27     55.81 o 
 -10  18   7      756.65      647.79     60.50 o 
  -8  18   7        8.68        8.01     31.35 o 
  -6  18   7      567.67      548.60     53.04 o 
  -4  18   7      141.06      110.88     32.06 o 
  -2  18   7      359.40      473.69     42.42 o 
   0  18   7      776.51      971.64     66.42 o 
   2  18   7     3209.59     3054.28     81.51 o 
   4  18   7     3055.55     2960.87     79.70 o 
   6  18   7      360.91      289.08     39.01 o 
   8  18   7      604.57      521.59     47.06 o 
 -13  19   7       36.23       41.56     33.23 o 
 -11  19   7       92.10      153.13     38.98 o 
  -9  19   7       63.62       49.96     37.01 o 
  -7  19   7      902.98      968.42     70.09 o 
  -5  19   7      263.94      211.65     38.58 o 
  -3  19   7      104.90      134.36     35.05 o 
  -1  19   7      415.53      422.88     46.56 o 
   1  19   7      336.92      352.89     45.20 o 
   3  19   7      362.57      398.94     43.03 o 
   5  19   7       20.93       20.99     28.46 o 
   7  19   7     1467.41     1651.92    132.65 o 
 -12  20   7     2441.56     2685.99     95.99 o 
 -10  20   7     2475.15     2986.22    123.62 o 
  -8  20   7     1094.19     1099.07     74.77 o 
  -6  20   7       14.04       46.29     27.63 o 
  -4  20   7      330.61      370.54     47.80 o 
  -2  20   7     1220.81     1356.01     66.22 o 
   0  20   7     2473.20     2899.38     89.54 o 
   2  20   7     2030.82     2034.82     80.52 o 
   4  20   7     1866.20     2081.06     81.49 o 
  -9  21   7     2443.57     2967.04    117.02 o 
  -7  21   7     2048.70     2270.46    105.77 o 
  -5  21   7     3592.50     3926.25    110.23 o 
  -3  21   7     2564.02     2762.94     93.34 o 
  -1  21   7     1293.37     1372.19     70.27 o 
   1  21   7     1148.63     1158.09     73.99 o 
 -26   0   8     2663.91     2650.68     83.48 o 
 -24   0   8     1818.12     1824.99     62.85 o 
 -22   0   8     6721.21     7078.72    114.06 o 
 -20   0   8      871.89      949.03     38.92 o 
 -18   0   8      555.85      560.36     43.99 o 
 -16   0   8     1772.17     1802.24    110.75 o 
 -14   0   8    21849.08    19922.81    437.54 o 
 -12   0   8    27888.31    25272.33    541.84 o 
 -10   0   8    18555.64    21078.73    431.96 o 
  -8   0   8   175212.80   201986.70   6782.92 o 
  -6   0   8   114926.42   134583.58   2613.73 o 
  -4   0   8    31617.82    37136.59    514.04 o 
  -2   0   8    10649.38    11051.48    146.63 o 
   0   0   8     9133.91     8382.78    111.74 o 
   2   0   8    72588.38    75524.04   1293.41 o 
   4   0   8    17058.01    13020.12   2350.44 o 
   6   0   8    33466.52    31842.01   1217.64 o 
   8   0   8    13508.14    13762.21    352.94 o 
  10   0   8      723.11      952.92     87.82 o 
  12   0   8     4850.41     4660.26    196.85 o 
  14   0   8      979.79     1170.58    120.42 o 
  16   0   8      408.86      389.10    101.22 o 
  18   0   8      906.69      534.58    120.76 o 
 -27   1   8      123.45       89.63     24.76 o 
 -25   1   8     1580.46     1454.88     44.96 o 
 -23   1   8      692.14      815.07     30.89 o 
 -21   1   8     3728.40     3741.83     52.86 o 
 -19   1   8     6863.07     7078.40    109.49 o 
 -17   1   8    12079.18    12480.40    132.24 o 
 -15   1   8     8890.39     8407.02    135.56 o 
 -13   1   8     3472.54     4307.37     83.39 o 
 -11   1   8      963.27      777.19    110.36 o 
  -9   1   8     7471.33     9931.63    130.54 o 
  -7   1   8    26780.62    28804.66    270.95 o 
  -5   1   8    55726.60    55054.33    652.53 o 
  -3   1   8    27965.18    30536.85    408.39 o 
  -1   1   8    16840.58    15874.99    126.99 o 
   1   1   8    29489.99    32161.00    320.10 o 
   3   1   8     1027.09     1054.07     17.42 o 
   5   1   8      390.58      689.28     45.51 o 
   7   1   8      371.11      219.38     10.32 o 
   9   1   8      782.85      931.38     57.30 o 
  11   1   8      614.64      583.13     58.47 o 
  13   1   8     5277.05     5391.73    305.75 o 
  15   1   8     3148.47     3549.68    143.68 o 
  17   1   8     1974.62     2166.10    126.75 o 
  19   1   8     1046.13     1019.95    108.62 o 
 -26   2   8      855.89      900.53     59.79 o 
 -24   2   8        0.73       25.70     19.98 o 
 -22   2   8        0.83       12.26     14.94 o 
 -20   2   8      299.68      255.95     34.87 o 
 -18   2   8      306.42      352.04     23.04 o 
 -16   2   8     7070.71     7054.19    114.40 o 
 -14   2   8        5.20       41.08      9.28 o 
 -12   2   8      230.03      143.71     20.34 o 
 -10   2   8       23.93       36.42      6.46 o 
  -8   2   8    21521.91    22423.77    249.68 o 
  -6   2   8     7956.99    10134.92    106.13 o 
  -4   2   8     5197.21     5244.80     44.04 o 
  -2   2   8     2645.04     1820.47     26.99 o 
   0   2   8     1422.32     1229.12     31.17 o 
   2   2   8       37.54       82.15      8.80 o 
   4   2   8    16805.22    19362.66    160.84 o 
   6   2   8     3435.95     3023.16     46.48 o 
   8   2   8      117.91      108.70     20.50 o 
  10   2   8     3095.17     2926.11    100.82 o 
  12   2   8      975.72      967.11     57.80 o 
  14   2   8      500.42      424.99     65.32 o 
  16   2   8      275.35      212.55     79.33 o 
  18   2   8        0.17        9.56     46.74 o 
 -27   3   8      619.98      589.36     88.25 o 
 -25   3   8       99.47       71.46     24.54 o 
 -23   3   8       82.02      113.83     25.77 o 
 -21   3   8      586.40      623.20     33.51 o 
 -19   3   8      376.69      276.44     36.87 o 
 -17   3   8       69.29      109.79     18.66 o 
 -15   3   8    14602.94    13936.28    168.98 o 
 -13   3   8     2750.45     2828.94     35.76 o 
 -11   3   8     8112.88     8745.11    114.42 o 
  -9   3   8      230.97      233.41      9.64 o 
  -7   3   8      753.04      904.34     21.48 o 
  -5   3   8     6617.16     5574.90    103.63 o 
  -3   3   8      861.58     1178.65     23.64 o 
  -1   3   8     9071.18     9374.48    139.63 o 
   1   3   8    16373.40    16139.73    122.69 o 
   3   3   8     5168.79     5494.77     61.51 o 
   5   3   8      378.36      383.01     21.29 o 
   7   3   8      125.01      143.66     14.00 o 
   9   3   8     8748.91     8384.62    136.06 o 
  11   3   8     1851.55     2044.61    140.76 o 
  13   3   8      887.31      825.21     76.09 o 
  15   3   8     3766.63     3679.69    150.13 o 
  17   3   8      567.49      549.96     81.59 o 
  19   3   8      570.07      698.54    132.74 o 
 -26   4   8     3635.16     3752.45    120.56 o 
 -24   4   8     9693.77    10048.79    150.65 o 
 -22   4   8     4392.64     4119.18     74.04 o 
 -20   4   8      830.77      811.59     36.61 o 
 -18   4   8       38.84       45.94     14.87 o 
 -16   4   8     1670.57     1543.99     43.77 o 
 -14   4   8     9971.05    10378.15     94.93 o 
 -12   4   8     9299.79     9051.81     95.22 o 
 -10   4   8    22844.69    21685.67    217.10 o 
  -8   4   8    24656.98    23564.58    334.76 o 
  -6   4   8    63124.89    68193.45    816.88 o 
  -4   4   8    19183.71    21622.79    402.10 o 
  -2   4   8     1188.71     1041.71     20.35 o 
   0   4   8     6700.36     6658.73     62.80 o 
   2   4   8    22927.13    23751.47    214.38 o 
   4   4   8    29599.10    29156.28    250.10 o 
   6   4   8    11437.27    10602.58    150.33 o 
   8   4   8     7454.96     7776.02     82.05 o 
  10   4   8     4220.20     3716.14     70.03 o 
  12   4   8     1001.05     1150.75     79.82 o 
  14   4   8       40.20       27.63     94.38 o 
  16   4   8        0.68       32.34     47.90 o 
  18   4   8      381.43      376.50     80.38 o 
 -27   5   8      224.51      289.19     62.89 o 
 -25   5   8      505.23      463.16     42.70 o 
 -23   5   8     3676.50     3576.16    109.43 o 
 -21   5   8     3011.45     3432.19     84.42 o 
 -19   5   8     6017.25     6225.75     93.47 o 
 -17   5   8    12702.21    12762.14    132.77 o 
 -15   5   8     9340.33     9859.00    122.55 o 
 -13   5   8    13333.13    12143.53    129.36 o 
 -11   5   8     1865.40     2223.37     43.01 o 
  -9   5   8      322.18      476.96     34.51 o 
  -7   5   8    21059.89    21430.62    213.85 o 
  -5   5   8    26838.04    27756.59    281.22 o 
  -3   5   8    41651.50    39942.64    433.49 o 
  -1   5   8    11671.15    11233.80    101.24 o 
   1   5   8      139.31      319.25     20.28 o 
   3   5   8    10894.04    11275.58    100.23 o 
   5   5   8      533.64      662.54     18.92 o 
   7   5   8      699.67      670.59     30.09 o 
   9   5   8       29.43       62.62     15.41 o 
  11   5   8    11124.81    11101.68    141.79 o 
  13   5   8    15632.89    15534.45    983.88 o 
  15   5   8     3190.65     3389.15    143.08 o 
  17   5   8     4207.23     4590.56    185.03 o 
  19   5   8     1837.78     1810.67    135.72 o 
 -26   6   8     1129.27     1146.47     74.74 o 
 -24   6   8      336.32      264.57     32.16 o 
 -22   6   8     1295.91     1531.62     52.77 o 
 -20   6   8     2858.07     2739.13     50.81 o 
 -18   6   8     1267.24     1258.87     33.25 o 
 -16   6   8       26.14       98.59     18.35 o 
 -14   6   8      611.86      744.78     27.00 o 
 -12   6   8    10116.12    10035.83    117.91 o 
 -10   6   8    10120.65    10809.53    144.40 o 
  -8   6   8    15237.49    15563.60    166.04 o 
  -6   6   8       12.12       50.17     13.52 o 
  -4   6   8      506.78      704.99     23.29 o 
  -2   6   8      606.39      531.48     19.76 o 
   0   6   8     7429.62     6753.10     65.58 o 
   2   6   8     3434.28     3371.00     43.46 o 
   4   6   8    11223.56    10424.56    107.91 o 
   6   6   8    11456.77    11587.18    111.24 o 
   8   6   8     3891.22     4096.07     64.04 o 
  10   6   8     3788.98     3724.25     60.99 o 
  12   6   8     1474.84     1261.31     64.14 o 
  14   6   8      163.53      161.75     57.68 o 
  16   6   8       34.53       18.88     74.45 o 
  18   6   8      452.12      498.58     88.23 o 
 -25   7   8      540.10      450.76     45.92 o 
 -23   7   8     1354.77     1252.42     44.46 o 
 -21   7   8      344.26      350.30     32.90 o 
 -19   7   8      867.43      967.37     33.92 o 
 -17   7   8      401.54      363.54     29.63 o 
 -15   7   8       30.70       41.40     17.33 o 
 -13   7   8       58.86       69.66     18.86 o 
 -11   7   8       64.87      168.46     20.11 o 
  -9   7   8     2254.53     2562.14     56.91 o 
  -7   7   8      702.40      861.43     25.79 o 
  -5   7   8       49.20       62.20     12.61 o 
  -3   7   8      472.51      378.45     17.49 o 
  -1   7   8     3235.89     3335.13     43.09 o 
   1   7   8     2451.86     2281.67     32.62 o 
   3   7   8      773.72      704.59     18.53 o 
   5   7   8       38.41       74.53     13.61 o 
   7   7   8      409.30      372.03     20.64 o 
   9   7   8     4534.16     4164.77    124.86 o 
  11   7   8      853.75      809.69     76.63 o 
  13   7   8      299.90      320.48     52.44 o 
  15   7   8      237.62      236.93     63.99 o 
  17   7   8        5.68       -5.01     45.70 o 
 -26   8   8     2859.05     2815.03    115.27 o 
 -24   8   8      673.25      564.87     47.86 o 
 -22   8   8        3.76       18.85     23.09 o 
 -20   8   8      252.47      228.19     30.26 o 
 -18   8   8     1734.35     1686.68     50.83 o 
 -16   8   8     1639.20     1448.77     43.26 o 
 -14   8   8     5263.72     5332.04     81.28 o 
 -12   8   8    17873.27    15557.67    188.18 o 
 -10   8   8    17541.50    17476.42    211.19 o 
  -8   8   8     6985.28     5844.82    113.07 o 
  -6   8   8     5209.13     4827.21     63.36 o 
  -4   8   8    18023.53    18943.11    183.97 o 
  -2   8   8      391.50      317.06     19.62 o 
   0   8   8     4556.72     4752.74    101.92 o 
   2   8   8     5492.11     5645.00     65.90 o 
   4   8   8    16265.81    15627.55    138.02 o 
   6   8   8     4914.46     4849.46     53.63 o 
   8   8   8     1487.37     1586.40     33.17 o 
  10   8   8     6703.16     6273.88    112.24 o 
  12   8   8      893.92      783.06     63.77 o 
  14   8   8       97.36       86.37     35.69 o 
  16   8   8        0.30       16.48     58.67 o 
 -25   9   8     1025.32      931.85     97.12 o 
 -23   9   8      784.34      620.55     87.51 o 
 -21   9   8     2929.98     3087.06    116.20 o 
 -19   9   8      760.31      916.02     47.89 o 
 -17   9   8     5992.14     6162.11    109.65 o 
 -15   9   8    16854.32    16424.85    290.19 o 
 -13   9   8    15684.43    14862.17    202.41 o 
 -11   9   8      998.75      793.11     35.38 o 
  -9   9   8      967.12      947.26     32.98 o 
  -7   9   8    16550.35    16874.44    227.50 o 
  -5   9   8    19716.80    19574.51    328.15 o 
  -3   9   8    29657.76    29686.50    304.66 o 
  -1   9   8    32453.12    31231.99    384.55 o 
   1   9   8    18559.91    18078.92    180.08 o 
   3   9   8     3979.38     3603.58     54.70 o 
   5   9   8     1624.25     1466.24     36.00 o 
   7   9   8       16.61       46.59     14.43 o 
   9   9   8     3024.78     3470.11     62.58 o 
  11   9   8     4437.85     4619.21     84.65 o 
  13   9   8     7097.59     6800.79    116.81 o 
  15   9   8     5653.78     6424.12    177.46 o 
  17   9   8     1338.96     1288.94    220.10 o 
 -24  10   8     1803.44     1588.85     65.84 o 
 -22  10   8     3950.45     3791.73     94.89 o 
 -20  10   8        2.81       -8.01     28.30 o 
 -18  10   8        4.19       12.48     20.28 o 
 -16  10   8      171.78      157.59     29.15 o 
 -14  10   8     8446.29     8621.91    126.61 o 
 -12  10   8    13052.13    12582.03    148.77 o 
 -10  10   8    10907.32    10025.87    131.85 o 
  -8  10   8    38897.33    38985.68    489.84 o 
  -6  10   8    10522.54    10646.42    117.86 o 
  -4  10   8       20.24       18.23     15.14 o 
  -2  10   8     1549.04     1335.63     35.30 o 
   0  10   8      350.26      439.61     23.93 o 
   2  10   8    16925.10    17353.98    210.64 o 
   4  10   8     9757.56     9596.17    107.34 o 
   6  10   8    12076.02    11891.07    134.78 o 
   8  10   8    10530.60    10180.71    109.22 o 
  10  10   8     2029.38     1908.19     36.58 o 
  12  10   8     2150.54     1999.68     60.13 o 
  14  10   8      718.38      636.53     59.33 o 
  16  10   8      145.83      249.23     60.80 o 
 -23  11   8      243.90      233.43     44.10 o 
 -21  11   8     4254.28     4418.58    126.75 o 
 -19  11   8     4064.82     4009.88     95.46 o 
 -17  11   8     5416.11     5492.21    112.99 o 
 -15  11   8      638.08      599.38     47.93 o 
 -13  11   8      432.01      436.89     31.91 o 
 -11  11   8      118.79      140.57     28.12 o 
  -9  11   8      125.33      204.37     28.42 o 
  -7  11   8     1189.03     1250.40     44.79 o 
  -5  11   8     3040.08     2898.21     53.27 o 
  -3  11   8     2347.62     2492.29     48.45 o 
  -1  11   8     1425.23     1571.63     39.15 o 
   1  11   8    10845.71    10665.15    129.78 o 
   3  11   8     3363.68     3296.20     58.28 o 
   5  11   8      594.23      587.10     28.85 o 
   7  11   8       42.22       29.88     17.76 o 
   9  11   8       15.56       36.91     16.72 o 
  11  11   8        8.80       -0.94     13.84 o 
  13  11   8      351.64      305.92     32.91 o 
  15  11   8     1361.03     1658.29    123.27 o 
 -22  12   8      767.07      844.64     91.44 o 
 -20  12   8      111.82      106.72     33.48 o 
 -18  12   8      163.60      157.16     34.58 o 
 -16  12   8     2259.44     2305.69     68.97 o 
 -14  12   8      202.34      230.91     32.59 o 
 -12  12   8       69.71      108.21     24.92 o 
 -10  12   8      810.54      917.80     45.70 o 
  -8  12   8     2744.82     3130.66     90.15 o 
  -6  12   8     3144.27     2726.37     55.08 o 
  -4  12   8       28.01       56.57     19.16 o 
  -2  12   8     5132.40     4501.99     74.34 o 
   0  12   8     4062.43     3829.64     64.24 o 
   2  12   8     8560.22     8787.34    113.28 o 
   4  12   8     2913.05     2621.74     52.47 o 
   6  12   8     2317.68     2411.02     52.27 o 
   8  12   8      254.09      257.61     25.57 o 
  10  12   8      232.52      191.67     25.16 o 
  12  12   8      178.25      132.88     40.69 o 
  14  12   8       10.50        7.24     25.59 o 
 -21  13   8     4634.13     4872.97    117.98 o 
 -19  13   8     4242.85     4333.18    103.96 o 
 -17  13   8      705.73      766.04     85.82 o 
 -15  13   8     6782.42     6594.44    111.78 o 
 -13  13   8      200.98      232.17     30.06 o 
 -11  13   8      124.95      106.37     30.29 o 
  -9  13   8        9.29       44.03     32.30 o 
  -7  13   8     3155.38     3369.77     77.70 o 
  -5  13   8    13994.40    13613.99    167.79 o 
  -3  13   8     1973.30     2070.66     50.81 o 
  -1  13   8     5441.27     5095.67    109.24 o 
   1  13   8      965.34      947.58     38.31 o 
   3  13   8       80.75      140.42     23.72 o 
   5  13   8       56.43       71.51     21.16 o 
   7  13   8       52.48       70.04     21.99 o 
   9  13   8      808.65      907.37     36.00 o 
  11  13   8      451.94      465.08     87.76 o 
  13  13   8      958.72     1182.91     68.76 o 
 -20  14   8      763.72      701.49     54.65 o 
 -18  14   8      172.16      162.46     37.89 o 
 -16  14   8       52.34       75.23     29.77 o 
 -14  14   8     2534.58     2623.75     69.43 o 
 -12  14   8     6094.26     6212.05    111.66 o 
 -10  14   8    19456.48    19003.32    282.04 o 
  -8  14   8    10009.22     8833.49    149.14 o 
  -6  14   8     9006.48     9205.80    130.16 o 
  -4  14   8     1636.52     1275.94     44.93 o 
  -2  14   8      114.79      114.35     24.03 o 
   0  14   8     2038.63     2332.77     56.44 o 
   2  14   8     3304.65     3288.98     65.52 o 
   4  14   8     6418.74     7149.52    139.37 o 
   6  14   8     7757.11     7614.97    117.42 o 
   8  14   8     6964.39     7288.16    123.32 o 
  10  14   8     4689.89     4228.61     80.46 o 
  12  14   8     1059.73     1001.15     68.09 o 
 -19  15   8     3522.82     3813.35    107.32 o 
 -17  15   8     4166.13     4346.46    105.14 o 
 -15  15   8     3455.60     3445.68     90.30 o 
 -13  15   8     2475.49     2304.62     69.08 o 
 -11  15   8      930.64      653.21     56.67 o 
  -9  15   8     2193.16     2318.33     75.91 o 
  -7  15   8      323.53      411.55     51.56 o 
  -5  15   8      299.19      395.14     33.80 o 
  -3  15   8     6521.45     6605.89    109.99 o 
  -1  15   8     9983.34     9359.84    135.51 o 
   1  15   8     2482.12     2629.14     66.93 o 
   3  15   8     2356.15     2020.53     56.60 o 
   5  15   8       23.39       24.47     23.37 o 
   7  15   8      509.50      760.38     58.56 o 
   9  15   8      148.80      200.06     50.08 o 
  11  15   8     1786.13     2082.95     87.14 o 
 -18  16   8        3.05       55.93     32.00 o 
 -16  16   8      276.76      217.21     41.04 o 
 -14  16   8       24.76       52.30     29.47 o 
 -12  16   8     1551.61     1508.28     63.36 o 
 -10  16   8     1168.26     1087.91     61.13 o 
  -8  16   8       97.89      135.20     35.80 o 
  -6  16   8      156.88      247.99     34.93 o 
  -4  16   8      338.40      379.14     36.06 o 
  -2  16   8      422.36      380.19     35.92 o 
   0  16   8      408.94      452.36     39.38 o 
   2  16   8       69.11      104.94     27.40 o 
   4  16   8        1.77       26.31     22.59 o 
   6  16   8      260.78      242.54     35.28 o 
   8  16   8      107.02       84.67     26.66 o 
  10  16   8      105.34       70.31     27.04 o 
 -17  17   8     1375.20     1644.70     76.16 o 
 -15  17   8       33.13       58.04     32.10 o 
 -13  17   8       66.52      118.97     36.51 o 
 -11  17   8      450.22      474.50     59.38 o 
  -9  17   8        1.92       32.90     32.20 o 
  -7  17   8      428.60      456.59     48.92 o 
  -5  17   8     1692.20     1629.22     62.39 o 
  -3  17   8     4186.35     4007.74     90.11 o 
  -1  17   8     1447.40     1714.95     69.05 o 
   1  17   8      469.48      541.68     43.78 o 
   3  17   8      189.13      218.26     34.66 o 
   5  17   8      188.38      184.67     33.74 o 
   7  17   8      347.99      405.49     38.00 o 
   9  17   8       93.43       78.23     29.05 o 
 -16  18   8      594.73      548.12     64.28 o 
 -14  18   8     1402.28     1579.49     71.86 o 
 -12  18   8     4287.83     4185.40    106.45 o 
 -10  18   8     7514.41     7894.98    171.79 o 
  -8  18   8     7088.16     6980.46    154.82 o 
  -6  18   8     4301.61     4297.38    100.76 o 
  -4  18   8     2006.91     1974.87    108.22 o 
  -2  18   8        4.34       49.10     28.58 o 
   0  18   8     1168.26     1335.24     59.35 o 
   2  18   8     2093.63     2192.14     71.06 o 
   4  18   8     4158.14     4302.16     97.24 o 
   6  18   8     3391.45     3613.78     99.03 o 
   8  18   8      633.93      554.43     48.43 o 
 -13  19   8     1145.59      993.65     95.64 o 
 -11  19   8      201.96      163.16     40.22 o 
  -9  19   8       58.30       69.09     41.31 o 
  -7  19   8     1592.34     1920.01     79.46 o 
  -5  19   8     4444.63     4812.00    111.11 o 
  -3  19   8     3210.23     3456.15    114.41 o 
  -1  19   8     5956.57     5504.53    120.19 o 
   1  19   8     5219.96     5121.20    114.85 o 
   3  19   8     1550.70     1515.12     65.08 o 
   5  19   8      457.63      412.51     45.97 o 
 -10  20   8     1089.49     1001.18     76.45 o 
  -8  20   8     3168.30     3315.44    116.01 o 
  -6  20   8      784.12      608.13     53.86 o 
  -4  20   8       72.80      156.44     40.56 o 
  -2  20   8      120.61       29.31     31.35 o 
   0  20   8       77.31      155.61     38.66 o 
   2  20   8      396.70      408.64     46.99 o 
  -7  21   8        6.06       21.16     33.33 o 
  -5  21   8       15.28       18.44     32.50 o 
  -3  21   8        2.01       44.08     34.27 o 
  -1  21   8      271.79      266.57     45.77 o 
 -27   1   9       39.73       62.58     31.00 o 
 -25   1   9     1592.27     1557.07     49.60 o 
 -23   1   9      551.36      558.54     34.50 o 
 -21   1   9        1.29       24.02     16.57 o 
 -19   1   9     1142.16     1021.06     30.66 o 
 -17   1   9    14353.11    14255.48    152.68 o 
 -15   1   9    12034.45    12703.67    212.04 o 
 -13   1   9     1105.97     1209.45     60.52 o 
 -11   1   9     8064.20     7582.44    125.27 o 
  -9   1   9      251.11      166.78     18.44 o 
  -7   1   9     7852.07     6076.46    146.04 o 
  -5   1   9      222.10      387.24     24.46 o 
  -3   1   9     8864.75     7584.81     62.87 o 
  -1   1   9    41032.96    43270.39    414.35 o 
   1   1   9       96.00       92.72     10.17 o 
   3   1   9     5398.02     5415.64     49.06 o 
   5   1   9     9398.02     9399.50    217.74 o 
   7   1   9      199.94      227.57     15.17 o 
   9   1   9      252.66      346.96     47.46 o 
  11   1   9       64.32       45.48     39.44 o 
  13   1   9     4422.72     4629.43    155.73 o 
  15   1   9     1041.83     1400.70    102.99 o 
  17   1   9      447.30      485.99     83.39 o 
 -26   2   9     2114.69     2155.77     73.48 o 
 -24   2   9     8028.90     8463.07    198.33 o 
 -22   2   9     7766.66     7848.53    132.91 o 
 -20   2   9     3586.48     4072.48     75.61 o 
 -18   2   9     3379.77     3614.33     98.00 o 
 -16   2   9       14.15       28.49     11.95 o 
 -14   2   9     2878.90     3050.62     78.91 o 
 -12   2   9     2163.15     2519.69     53.01 o 
 -10   2   9    11418.53     9160.30    222.61 o 
  -8   2   9    37236.49    35860.46    453.17 o 
  -6   2   9    47195.73    47832.65    515.68 o 
  -4   2   9    62162.08    68836.04    819.86 o 
  -2   2   9    59457.74    63635.62    664.89 o 
   0   2   9       94.68      113.97     10.02 o 
   2   2   9     2500.16     2765.92     29.91 o 
   4   2   9     7642.49     6837.56     87.69 o 
   6   2   9    32315.77    28865.45   1271.02 o 
   8   2   9    13274.58    11270.57    655.12 o 
  10   2   9     9874.15     9676.18    346.24 o 
  12   2   9    12976.46    13567.22    309.83 o 
  14   2   9     2103.31     2128.74    266.90 o 
  16   2   9      314.69      348.91    151.27 o 
  18   2   9       10.60       35.45     54.81 o 
 -27   3   9     1586.40     1703.80     66.62 o 
 -25   3   9     1142.35     1169.88     49.80 o 
 -23   3   9      757.21      762.25     39.57 o 
 -21   3   9      352.80      334.56     27.36 o 
 -19   3   9     6016.07     6402.14     95.88 o 
 -17   3   9    19416.61    20003.62    300.80 o 
 -15   3   9    23663.31    24470.37    256.54 o 
 -13   3   9    27975.91    27041.39    362.43 o 
 -11   3   9     5484.01     6179.81     78.60 o 
  -9   3   9      610.88      493.76     25.99 o 
  -7   3   9     7302.76     6711.21     68.33 o 
  -5   3   9     3832.07     3495.87     34.91 o 
  -3   3   9       44.53       60.28      9.61 o 
  -1   3   9     6317.61     6488.38     81.66 o 
   1   3   9    77791.11    79307.73    808.16 o 
   3   3   9    14769.76    15063.03    111.08 o 
   5   3   9     3397.21     3570.13     45.26 o 
   7   3   9     1016.19     1153.65     43.84 o 
   9   3   9      384.10      269.39      9.88 o 
  11   3   9     2220.26     1842.91     95.34 o 
  13   3   9     1966.24     2231.11    111.72 o 
  15   3   9     3171.79     3574.30    171.79 o 
  17   3   9     2439.24     2764.35    150.71 o 
 -26   4   9     1256.58     1346.08     73.85 o 
 -24   4   9      521.95      525.69     39.20 o 
 -22   4   9     2239.44     2308.93     60.80 o 
 -20   4   9     2389.29     2204.33     52.55 o 
 -18   4   9      441.80      664.95     87.83 o 
 -16   4   9      196.39      335.01     15.75 o 
 -14   4   9       84.55       47.31     11.05 o 
 -12   4   9     4787.32     5152.80     93.74 o 
 -10   4   9     7410.39     7472.28     70.74 o 
  -8   4   9     6947.53     7571.06    103.06 o 
  -6   4   9      135.22       98.55     12.91 o 
  -4   4   9      182.49      337.98     21.73 o 
  -2   4   9     1665.46     1721.99     25.79 o 
   0   4   9    32426.99    35356.88    334.71 o 
   2   4   9      950.96      749.91     26.72 o 
   4   4   9     1215.82     1153.47     22.16 o 
   6   4   9      828.21      923.53     20.38 o 
   8   4   9     5072.00     5004.37     63.83 o 
  10   4   9     6788.80     6497.47    129.16 o 
  12   4   9      903.10      968.72     80.08 o 
  14   4   9     1715.37     1769.99    127.99 o 
  16   4   9        7.96       27.43     51.09 o 
  18   4   9      274.33      315.06     80.70 o 
 -27   5   9      782.67      655.98     60.95 o 
 -25   5   9       97.47       90.29     30.56 o 
 -23   5   9       30.82       44.04     23.33 o 
 -21   5   9       18.52       32.65     20.14 o 
 -19   5   9      245.82      269.56     21.26 o 
 -17   5   9       27.33       22.50     11.13 o 
 -15   5   9     1283.85     1330.81     35.32 o 
 -13   5   9      941.79      681.75     24.94 o 
 -11   5   9      198.65      128.41     10.78 o 
  -9   5   9       61.87      121.26     13.38 o 
  -7   5   9     7657.32     7688.16     79.64 o 
  -5   5   9     3552.51     3107.62     45.02 o 
  -3   5   9     8418.50     8653.25     92.36 o 
  -1   5   9     7281.67     7606.47    106.55 o 
   1   5   9     1572.12     1646.80     26.76 o 
   3   5   9       74.91       67.68     11.68 o 
   5   5   9       49.80       49.27      9.38 o 
   7   5   9      101.60      113.69     10.06 o 
   9   5   9      167.06      124.07     24.32 o 
  11   5   9        3.61       30.21     11.21 o 
  13   5   9       15.93       69.30     48.36 o 
  15   5   9       36.25      -27.75     48.42 o 
  17   5   9      468.25      537.74     90.35 o 
 -26   6   9     7663.88     7996.37    190.09 o 
 -24   6   9     5316.94     5014.71    103.62 o 
 -22   6   9     5335.05     5651.22    128.68 o 
 -20   6   9      414.24      298.83     24.84 o 
 -18   6   9      361.18      261.18     21.21 o 
 -16   6   9     1867.07     1877.29     46.16 o 
 -14   6   9      633.25      703.15     41.43 o 
 -12   6   9     5353.14     5371.72     72.66 o 
 -10   6   9    16210.44    15997.74    228.70 o 
  -8   6   9    51126.62    48491.71    570.45 o 
  -6   6   9    32874.61    34487.80    382.03 o 
  -4   6   9    12644.46    12038.25    127.93 o 
  -2   6   9     5480.85     5549.33     76.87 o 
   0   6   9     3129.48     2662.94     38.31 o 
   2   6   9     7702.41     7796.61    119.61 o 
   4   6   9     7443.41     7455.89     76.52 o 
   6   6   9      506.59      638.34     23.06 o 
   8   6   9     7192.18     6993.87     90.22 o 
  10   6   9     8533.31     8844.34    105.86 o 
  12   6   9     3106.49     2672.68    165.45 o 
  14   6   9     3708.11     4048.53    217.73 o 
  16   6   9      844.44      684.17    128.62 o 
 -25   7   9        4.08      -22.37     33.63 o 
 -23   7   9       79.56      104.42     28.79 o 
 -21   7   9     2142.94     1984.69     63.28 o 
 -19   7   9     3465.23     3383.75     70.22 o 
 -17   7   9     3798.43     3954.37     87.21 o 
 -15   7   9    17636.01    15712.18    203.39 o 
 -13   7   9    29714.44    30896.96    431.47 o 
 -11   7   9    12894.02    11784.62    240.49 o 
  -9   7   9     7109.08     7837.01    160.68 o 
  -7   7   9       25.36       78.85     14.58 o 
  -5   7   9     3216.64     3115.09     59.99 o 
  -3   7   9    17950.34    18529.30    198.31 o 
  -1   7   9     8872.57     8420.77    110.34 o 
   1   7   9    20146.65    20828.40    206.94 o 
   3   7   9     9218.11     9100.83     92.53 o 
   5   7   9     4880.94     5076.38     62.73 o 
   7   7   9     2082.07     2027.25     43.67 o 
   9   7   9        0.27       19.05     19.30 o 
  11   7   9      849.59      847.80     34.05 o 
  13   7   9     1579.04     1567.17     94.19 o 
  15   7   9     3429.25     3764.28    166.63 o 
  17   7   9     3754.43     3967.00    190.12 o 
 -26   8   9      701.83      642.26     72.19 o 
 -24   8   9     1724.31     1909.52     63.65 o 
 -22   8   9     2085.97     2064.36     54.73 o 
 -20   8   9     3380.52     3748.56     74.27 o 
 -18   8   9     4336.35     4047.04     80.70 o 
 -16   8   9      436.79      556.43     31.14 o 
 -14   8   9      205.28      253.53     23.83 o 
 -12   8   9      392.83      307.41     23.79 o 
 -10   8   9     9804.86    10280.22    281.93 o 
  -8   8   9    45379.22    46761.77    566.77 o 
  -6   8   9    27318.67    28804.77    294.40 o 
  -4   8   9    29987.29    29837.46    373.93 o 
  -2   8   9     7521.28     8080.92    106.97 o 
   0   8   9      828.49      951.08     27.12 o 
   2   8   9     1031.91      995.34     26.62 o 
   4   8   9     1385.90     1430.78     35.16 o 
   6   8   9    11072.96    11275.41    122.93 o 
   8   8   9     4383.01     4563.25     59.43 o 
  10   8   9     5031.92     4987.04     88.86 o 
  12   8   9     4609.64     4538.44    118.11 o 
  14   8   9      133.73       56.38     42.78 o 
  16   8   9       48.38       70.83     59.60 o 
 -25   9   9        4.06      -13.05     28.50 o 
 -23   9   9      623.53      452.84     68.43 o 
 -21   9   9      331.30      355.71     40.73 o 
 -19   9   9      363.33      398.72     36.63 o 
 -17   9   9     2005.90     2286.19     62.98 o 
 -15   9   9        4.65       13.53     16.33 o 
 -13   9   9     2662.61     2523.04     69.88 o 
 -11   9   9     1830.03     2013.56     62.62 o 
  -9   9   9    11580.21    12291.27    180.65 o 
  -7   9   9      832.38      712.31     27.24 o 
  -5   9   9     1053.50     1254.17     34.41 o 
  -3   9   9     3002.16     3442.00     74.57 o 
  -1   9   9     9866.36     9699.84    133.86 o 
   1   9   9      339.69      401.50     26.40 o 
   3   9   9     2264.87     2335.98     58.76 o 
   5   9   9     1541.87     1489.77     38.74 o 
   7   9   9      627.73      553.66     28.68 o 
   9   9   9      298.59      213.05     24.01 o 
  11   9   9      566.04      445.12     37.48 o 
  13   9   9      217.37      177.20     28.53 o 
  15   9   9       18.52       41.04     47.94 o 
 -24  10   9     1700.60     1547.67     61.64 o 
 -22  10   9      835.09      833.81     52.14 o 
 -20  10   9      249.26      324.02     40.60 o 
 -18  10   9       78.30       79.63     44.97 o 
 -16  10   9     1081.63      963.50     46.65 o 
 -14  10   9     1575.43     1732.88     54.92 o 
 -12  10   9       82.16       71.88     21.58 o 
 -10  10   9     4410.07     4039.24     82.22 o 
  -8  10   9     6433.86     6104.68     81.44 o 
  -6  10   9    11802.86    10497.58    120.30 o 
  -4  10   9    11070.76    10316.43    129.41 o 
  -2  10   9     2104.03     1930.49     41.53 o 
   0  10   9      976.73     1114.66     38.99 o 
   2  10   9     1523.49     1663.49     41.20 o 
   4  10   9       19.45       50.97     15.23 o 
   6  10   9      685.20      926.05     34.13 o 
   8  10   9     4253.79     4241.94     68.73 o 
  10  10   9     3445.58     3164.25    104.53 o 
  12  10   9     1375.67     1444.11     79.14 o 
  14  10   9      145.36      110.04     58.88 o 
 -23  11   9      175.64       94.48     33.22 o 
 -21  11   9     2321.48     2325.15     79.00 o 
 -19  11   9      844.69      769.54     46.19 o 
 -17  11   9     4771.09     4919.49    107.98 o 
 -15  11   9    10388.55    10536.76    169.55 o 
 -13  11   9     3872.80     3533.60     71.63 o 
 -11  11   9    12463.47    13247.50    191.14 o 
  -9  11   9     3186.44     2781.30     92.82 o 
  -7  11   9      206.30      215.89     22.63 o 
  -5  11   9      211.98      218.91     23.06 o 
  -3  11   9     9845.63    10030.84    125.34 o 
  -1  11   9    30831.94    31365.30    352.88 o 
   1  11   9     4397.49     4006.46     67.51 o 
   3  11   9     4464.04     4259.52     66.79 o 
   5  11   9     3269.88     3204.92     53.00 o 
   7  11   9      128.78      221.21     22.19 o 
   9  11   9     1639.57     1566.45     80.73 o 
  11  11   9      931.33     1042.06     61.87 o 
  13  11   9     1334.87     1516.45     66.14 o 
  15  11   9      779.68      849.26     85.91 o 
 -22  12   9     3558.96     3214.24     97.58 o 
 -20  12   9     2628.54     2782.92     81.21 o 
 -18  12   9     2710.36     2716.55     76.44 o 
 -16  12   9      202.82      222.51     35.14 o 
 -14  12   9     2452.77     2395.75     61.09 o 
 -12  12   9     3086.44     3150.40     80.48 o 
 -10  12   9    11144.32    11033.82    168.84 o 
  -8  12   9    13598.83    13168.37    160.07 o 
  -6  12   9     6581.24     5964.02     88.35 o 
  -4  12   9     7551.56     7124.23    102.36 o 
  -2  12   9    10542.75     9837.67    155.05 o 
   0  12   9      145.81      236.83     24.16 o 
   2  12   9      280.28      363.44     25.99 o 
   4  12   9     1510.44     1691.97     44.44 o 
   6  12   9     7268.55     7317.24    104.06 o 
   8  12   9     6439.72     6336.87     92.50 o 
  10  12   9     3465.40     3452.33    150.94 o 
  12  12   9     2490.26     2379.98    121.72 o 
  14  12   9     1524.34     1567.36    177.94 o 
 -21  13   9      648.25      543.82     53.80 o 
 -19  13   9      974.09     1122.13     80.83 o 
 -17  13   9        9.31       56.13     31.14 o 
 -15  13   9      678.31      780.07     46.42 o 
 -13  13   9     5602.34     5392.72     95.71 o 
 -11  13   9     3440.52     3142.25     84.02 o 
  -9  13   9     4331.25     3782.04     88.39 o 
  -7  13   9      649.82      560.65     33.83 o 
  -5  13   9     5385.12     5555.74     88.93 o 
  -3  13   9     5049.74     4714.49     79.65 o 
  -1  13   9     9284.87     9647.28    132.40 o 
   1  13   9     4268.44     3986.07     76.20 o 
   3  13   9      741.74      782.97     35.63 o 
   5  13   9     1493.39     1330.30     55.45 o 
   7  13   9     1074.32     1077.09     45.60 o 
   9  13   9      161.51       90.71     22.60 o 
  11  13   9       50.49       94.81     36.73 o 
  13  13   9      116.82      126.76     35.76 o 
 -20  14   9       85.17      102.09     39.40 o 
 -18  14   9      418.73      422.40     45.29 o 
 -16  14   9     1751.40     1666.36     61.42 o 
 -14  14   9     2102.45     2105.99     72.60 o 
 -12  14   9      191.94      263.12     39.62 o 
 -10  14   9      427.29      608.90     47.25 o 
  -8  14   9      362.38      344.91     32.37 o 
  -6  14   9     1020.10      889.99     41.82 o 
  -4  14   9      101.77       89.72     24.63 o 
  -2  14   9      602.32      721.84     38.24 o 
   0  14   9       43.75       48.35     22.74 o 
   2  14   9      171.22      236.63     29.12 o 
   4  14   9       99.35      115.15     26.67 o 
   6  14   9       54.74       65.49     24.91 o 
   8  14   9       11.72       35.07     21.20 o 
  10  14   9       33.70       89.25     35.49 o 
  12  14   9      335.75      377.05     53.71 o 
 -19  15   9     1301.27     1308.19     72.59 o 
 -17  15   9     4171.01     4174.82    109.99 o 
 -15  15   9     2725.09     3054.72     87.03 o 
 -13  15   9     1479.06     1459.01     58.66 o 
 -11  15   9     1346.84     1396.09     69.80 o 
  -9  15   9      611.41      661.69     50.13 o 
  -7  15   9       34.39       60.92     27.94 o 
  -5  15   9     1032.54     1087.29     46.78 o 
  -3  15   9      512.46      537.21     39.59 o 
  -1  15   9     3212.67     3495.44     75.69 o 
   1  15   9     3372.83     3384.57     72.70 o 
   3  15   9     1838.87     2077.73     59.74 o 
   5  15   9      597.67      592.50     46.96 o 
   7  15   9       77.56       48.48     25.70 o 
   9  15   9      268.38      234.43     31.91 o 
  11  15   9      376.75      492.68     67.24 o 
 -18  16   9     1241.57     1269.40    165.07 o 
 -16  16   9      223.57      279.32     42.97 o 
 -14  16   9      597.54      741.98     50.23 o 
 -12  16   9     4708.82     5069.43    126.12 o 
 -10  16   9     5000.90     5217.03    139.80 o 
  -8  16   9     4902.40     5299.77    108.64 o 
  -6  16   9    10945.01    10469.34    178.57 o 
  -4  16   9     4903.55     4754.38     94.97 o 
  -2  16   9     3440.80     3174.37     76.66 o 
   0  16   9     2231.86     1994.11     63.85 o 
   2  16   9      109.90      182.24     32.54 o 
   4  16   9     3342.23     3670.32     84.24 o 
   6  16   9     3670.43     3930.53    109.24 o 
   8  16   9     6747.17     6740.90    121.85 o 
  10  16   9     3127.64     3275.72    139.18 o 
 -17  17   9     1801.74     2062.66     79.90 o 
 -15  17   9     3028.80     2736.58     89.95 o 
 -13  17   9     3006.04     3042.81    105.32 o 
 -11  17   9     3048.64     2898.28    178.88 o 
  -9  17   9     1396.02     1499.84     73.33 o 
  -7  17   9      131.60       94.98     30.42 o 
  -5  17   9     2018.23     2117.88     68.64 o 
  -3  17   9     5050.21     5185.53    105.12 o 
  -1  17   9     6031.83     6062.03    115.18 o 
   1  17   9     8155.64     8751.28    164.35 o 
   3  17   9     5361.22     5131.30    103.26 o 
   5  17   9     1521.71     1359.48     75.61 o 
   7  17   9      964.92      724.36     51.21 o 
 -16  18   9       11.55       41.03     35.85 o 
 -14  18   9      167.53      163.93     40.10 o 
 -12  18   9       17.48      -24.06     29.87 o 
 -10  18   9      286.06      322.71     50.47 o 
  -8  18   9      687.40      645.50     53.02 o 
  -6  18   9      879.02      759.17     53.99 o 
  -4  18   9     1156.14     1098.50     57.15 o 
  -2  18   9      586.59      489.58     44.47 o 
   0  18   9      109.32       52.17     30.15 o 
   2  18   9      187.98       77.61     32.21 o 
   4  18   9       19.06      -28.01     28.01 o 
   6  18   9      816.42      674.43     85.15 o 
 -13  19   9       27.22       -4.84     30.62 o 
 -11  19   9       72.70       17.53     35.71 o 
  -9  19   9       69.15      125.35     37.37 o 
  -7  19   9       95.45      135.53     37.67 o 
  -5  19   9       26.10       86.68     34.08 o 
  -3  19   9       46.63       76.47     34.77 o 
  -1  19   9      353.41      508.28     72.38 o 
   1  19   9      730.32      742.57     57.50 o 
   3  19   9        3.78       31.55     29.17 o 
 -10  20   9     1033.67     1198.28     69.35 o 
  -8  20   9     2827.08     3155.86    109.29 o 
  -6  20   9     2494.84     2974.17     95.58 o 
  -4  20   9     2140.24     2228.97     83.98 o 
  -2  20   9     1320.91     1409.90    130.02 o 
   0  20   9       18.25       84.76     35.26 o 
 -26   0  10     6118.39     5850.31    171.67 o 
 -24   0  10     4914.82     5226.15    163.18 o 
 -22   0  10     5589.65     5993.09    153.38 o 
 -20   0  10     7961.87     8340.64    235.32 o 
 -18   0  10    11911.49    13744.48    359.22 o 
 -16   0  10     4235.65     3893.09    135.77 o 
 -14   0  10     8326.47     8645.35    219.61 o 
 -12   0  10      841.96      522.99     54.03 o 
 -10   0  10    10915.18     9721.76    224.08 o 
  -8   0  10    55132.88    56355.00    842.20 o 
  -6   0  10    43481.74    48303.30    730.36 o 
  -4   0  10    84718.18    82566.80   1469.56 o 
  -2   0  10     1046.89     1478.60     37.80 o 
   0   0  10    30797.48    31519.23    459.17 o 
   2   0  10    17429.20    20374.30    292.94 o 
   4   0  10     2067.81     2007.00    101.15 o 
   6   0  10     7862.41     7163.27    147.98 o 
   8   0  10      145.27      123.98     54.45 o 
  10   0  10     9951.36     9406.79    315.80 o 
  12   0  10     9111.85     9633.73    354.75 o 
  14   0  10     6384.58     6397.24    296.47 o 
  16   0  10     2564.62     2652.56    212.00 o 
 -27   1  10     1119.91     1294.03     65.41 o 
 -25   1  10       62.35       66.15     30.63 o 
 -23   1  10      567.76      559.92     30.99 o 
 -21   1  10      476.58      390.84     39.64 o 
 -19   1  10      249.11      179.89     33.84 o 
 -17   1  10     3199.40     3505.08     78.48 o 
 -15   1  10     2984.00     2650.74     76.73 o 
 -13   1  10    10276.14     9825.58    167.62 o 
 -11   1  10    32672.32    34019.15    553.07 o 
  -9   1  10    51812.05    58043.74    988.09 o 
  -7   1  10     4855.30     4643.09     48.37 o 
  -5   1  10    12271.05    14480.90    132.42 o 
  -3   1  10      158.11      172.63     20.11 o 
  -1   1  10     2885.15     2308.85     36.11 o 
   1   1  10    19938.07    20710.79    215.04 o 
   3   1  10    29370.96    30182.16    308.90 o 
   5   1  10    12304.46    12327.88    362.72 o 
   7   1  10      200.63      190.68      8.37 o 
   9   1  10     2833.65     3046.40    108.34 o 
  11   1  10        4.50       12.88     37.36 o 
  13   1  10      191.06      212.95     59.15 o 
  15   1  10      837.42      893.08     97.02 o 
  17   1  10      787.08      781.22    102.94 o 
 -26   2  10       13.07       19.12     28.33 o 
 -24   2  10       10.33      -11.02     17.75 o 
 -22   2  10      717.57      902.86     60.37 o 
 -20   2  10     1881.81     2061.32     54.55 o 
 -18   2  10      869.50      836.21     44.97 o 
 -16   2  10      675.82      982.90     44.24 o 
 -14   2  10     1983.37     2179.58     56.14 o 
 -12   2  10       18.78       26.23     18.88 o 
 -10   2  10      493.26      534.48     40.91 o 
  -8   2  10    27810.70    28613.84    484.83 o 
  -6   2  10       20.51       81.65     12.39 o 
  -4   2  10      267.91      320.91     23.21 o 
  -2   2  10    17852.53    17805.06    145.59 o 
   0   2  10     2096.94     2736.31     42.12 o 
   2   2  10      208.05      257.92     12.59 o 
   4   2  10     2013.35     2343.95     37.47 o 
   6   2  10      999.10     1207.99     62.07 o 
   8   2  10      107.63      158.70     18.78 o 
  10   2  10        3.02       21.44     36.11 o 
  12   2  10      154.03      169.61     54.32 o 
  14   2  10      532.83      578.30     89.03 o 
  16   2  10       10.31      -33.19     53.88 o 
 -27   3  10     1121.96     1109.40     87.64 o 
 -25   3  10      434.56      528.97     47.38 o 
 -23   3  10      717.62      568.17     33.93 o 
 -21   3  10      428.06      307.57     29.91 o 
 -19   3  10        1.92       25.91     11.82 o 
 -17   3  10     1236.91     1285.60     61.04 o 
 -15   3  10       13.07        4.37     19.01 o 
 -13   3  10     2344.67     1847.04     37.52 o 
 -11   3  10     6894.07     6330.70    147.50 o 
  -9   3  10      513.15      515.76     25.64 o 
  -7   3  10     6067.00     6268.01     59.68 o 
  -5   3  10    14571.93    16753.11    135.57 o 
  -3   3  10     2175.42     1659.23     24.85 o 
  -1   3  10     2267.28     2571.75     33.03 o 
   1   3  10     2099.25     1970.29     31.78 o 
   3   3  10    16584.95    16927.99    138.05 o 
   5   3  10      290.14      381.89     15.69 o 
   7   3  10      328.55      297.93     21.64 o 
   9   3  10      625.79      426.10     22.97 o 
  11   3  10     2554.02     2521.19    113.65 o 
  13   3  10      573.66      495.70     85.30 o 
  15   3  10       98.63       67.49     56.51 o 
  17   3  10      372.83      671.53     98.34 o 
 -26   4  10      248.12      193.64     39.38 o 
 -24   4  10     3839.31     3710.79    105.72 o 
 -22   4  10     9999.92    10153.57    293.62 o 
 -20   4  10     7915.98     8217.32    108.20 o 
 -18   4  10     8393.66     9090.55    156.67 o 
 -16   4  10     5821.60     5993.35    109.50 o 
 -14   4  10       48.98       42.04     14.52 o 
 -12   4  10        9.92       19.79     16.07 o 
 -10   4  10     4629.05     4828.47    127.42 o 
  -8   4  10    12354.67    11316.43    223.00 o 
  -6   4  10    11672.54    11136.13    171.80 o 
  -4   4  10    35643.93    35482.84    343.28 o 
  -2   4  10    41175.09    42947.65    394.45 o 
   0   4  10     2801.82     2555.34     32.17 o 
   2   4  10     2721.91     3560.91     40.02 o 
   4   4  10       15.92       33.52      9.24 o 
   6   4  10     8206.58     7990.41    121.25 o 
   8   4  10    13182.45    12962.99    175.62 o 
  10   4  10     4778.19     4430.84    316.54 o 
  12   4  10     7330.85     7144.58    208.05 o 
  14   4  10     5055.45     5073.79    242.44 o 
  16   4  10     2236.44     2676.17    150.94 o 
 -27   5  10     2289.88     2429.39    158.13 o 
 -25   5  10     8413.98     8413.46    193.29 o 
 -23   5  10     2684.81     2550.35     90.36 o 
 -21   5  10      204.56       87.47     20.84 o 
 -19   5  10     1267.56     1408.53     29.96 o 
 -17   5  10      941.87      886.84     27.89 o 
 -15   5  10     9131.43     8895.84     86.36 o 
 -13   5  10     3975.32     4041.78     63.85 o 
 -11   5  10    17053.11    16700.07    168.29 o 
  -9   5  10    21649.05    22935.05    239.66 o 
  -7   5  10     7311.32     6566.83     95.56 o 
  -5   5  10        5.86       37.28     13.46 o 
  -3   5  10      415.28      472.48     24.16 o 
  -1   5  10    30325.69    29009.82    351.13 o 
   1   5  10    17225.86    17117.86    160.13 o 
   3   5  10     3408.54     3040.54     35.51 o 
   5   5  10    18685.84    19698.67    190.46 o 
   7   5  10     3699.59     3759.67     64.26 o 
   9   5  10        9.87       42.77     20.91 o 
  11   5  10     2585.10     2138.85    132.14 o 
  13   5  10       55.24       99.17     53.68 o 
  15   5  10     2317.54     2321.41    139.11 o 
 -26   6  10      175.63      211.24     46.23 o 
 -24   6  10     1827.25     2026.47     88.80 o 
 -22   6  10     1619.95     1618.38     58.66 o 
 -20   6  10     1859.23     1945.57     52.40 o 
 -18   6  10      325.76      407.62     23.48 o 
 -16   6  10     3535.06     3968.51     66.89 o 
 -14   6  10     1413.10     1379.06     37.07 o 
 -12   6  10      735.78      724.84     22.01 o 
 -10   6  10     2425.89     2070.25     49.53 o 
  -8   6  10     9240.58     9176.33    103.54 o 
  -6   6  10    11781.16    11899.19    131.12 o 
  -4   6  10     2299.36     2543.00     46.75 o 
  -2   6  10    15786.34    17118.50    164.74 o 
   0   6  10     4781.56     5002.12     66.98 o 
   2   6  10      205.84      275.99     24.47 o 
   4   6  10       34.88       50.66     11.66 o 
   6   6  10     3183.88     2861.17     61.35 o 
   8   6  10     2546.78     2537.51     49.61 o 
  10   6  10     2320.89     2448.51     86.33 o 
  12   6  10     3856.20     3619.84    147.54 o 
  14   6  10     1908.67     2084.69    125.18 o 
  16   6  10     1055.64     1319.85    250.81 o 
 -25   7  10      144.00      136.81     46.24 o 
 -23   7  10      277.84      177.42     41.07 o 
 -21   7  10      699.48      781.33     56.70 o 
 -19   7  10      970.51      848.63     61.40 o 
 -17   7  10     2412.96     2688.30     62.23 o 
 -15   7  10        6.39       24.67     17.88 o 
 -13   7  10     2533.58     2738.11    139.78 o 
 -11   7  10      422.42      697.90     27.22 o 
  -9   7  10      954.10     1017.47     36.92 o 
  -7   7  10       18.84       36.74     13.93 o 
  -5   7  10      774.92      735.49     35.48 o 
  -3   7  10     4238.65     4227.67     62.96 o 
  -1   7  10      558.36      657.60     27.39 o 
   1   7  10      420.10      503.87     32.93 o 
   3   7  10     2595.70     2653.20     45.66 o 
   5   7  10        2.35       18.81     13.67 o 
   7   7  10       13.90       19.66      9.76 o 
   9   7  10     1335.82     1267.93     56.36 o 
  11   7  10       24.71       48.92     18.27 o 
  13   7  10      110.30      137.34     66.73 o 
  15   7  10        4.94       38.41     84.95 o 
 -24   8  10     2949.41     2924.00    111.93 o 
 -22   8  10     4528.08     4348.34    129.37 o 
 -20   8  10     1213.35     1200.35     41.26 o 
 -18   8  10      966.43      946.01     80.98 o 
 -16   8  10      662.70      800.33     44.63 o 
 -14   8  10        9.52       63.16     23.54 o 
 -12   8  10       60.19       74.22     27.14 o 
 -10   8  10     1172.72     1024.26     57.91 o 
  -8   8  10    17873.81    18909.84    260.65 o 
  -6   8  10    20389.72    18927.17    220.90 o 
  -4   8  10     7377.24     7021.55     90.71 o 
  -2   8  10    18224.53    18272.25    214.36 o 
   0   8  10     4385.92     4282.05     71.07 o 
   2   8  10     1613.82     1467.61     33.57 o 
   4   8  10     1825.24     1735.88     40.41 o 
   6   8  10     2497.66     2645.17     52.45 o 
   8   8  10     3774.16     3724.51    116.30 o 
  10   8  10     1259.70     1586.68     97.97 o 
  12   8  10     2513.82     2435.04    101.85 o 
  14   8  10     2244.74     2300.77    153.13 o 
 -25   9  10     3862.65     4052.31    113.84 o 
 -23   9  10      303.90      206.68     69.97 o 
 -21   9  10       45.04       59.27     21.77 o 
 -19   9  10      469.48      625.45     42.91 o 
 -17   9  10     2325.13     2260.95     58.04 o 
 -15   9  10     3306.19     3521.33     74.44 o 
 -13   9  10     8252.33     7450.99    107.24 o 
 -11   9  10    14497.35    14817.97    177.98 o 
  -9   9  10    23798.84    22010.45    268.67 o 
  -7   9  10    23296.34    22506.34    287.13 o 
  -5   9  10     1404.17     1216.38     42.37 o 
  -3   9  10     8209.50     8184.72     96.18 o 
  -1   9  10    10430.33    11679.53    130.28 o 
   1   9  10    11130.81    11051.47    137.69 o 
   3   9  10    17927.48    18854.38    235.50 o 
   5   9  10    13920.31    13480.68    177.61 o 
   7   9  10     2165.52     2035.28     42.20 o 
   9   9  10     1239.71     1052.65     73.14 o 
  11   9  10        5.24       33.67     23.96 o 
  13   9  10      251.12      412.50     63.12 o 
  15   9  10      648.64      662.94     97.45 o 
 -24  10  10     2378.04     2278.42     96.64 o 
 -22  10  10     2992.73     3118.72     87.45 o 
 -20  10  10     9230.39     9071.55    159.30 o 
 -18  10  10     7812.70     7803.38    128.50 o 
 -16  10  10        4.79       17.27     22.96 o 
 -14  10  10      145.09      255.00     28.47 o 
 -12  10  10      540.85      824.86     56.95 o 
 -10  10  10     2936.84     2806.50     61.83 o 
  -8  10  10      904.41      892.35     39.98 o 
  -6  10  10    10398.21     9765.43    116.31 o 
  -4  10  10    40405.62    40897.55    468.17 o 
  -2  10  10    18329.36    17963.57    198.02 o 
   0  10  10    19633.92    20253.73    242.63 o 
   2  10  10     3358.07     2979.42     57.93 o 
   4  10  10       35.69      125.96     22.56 o 
   6  10  10     1665.92     1771.03     51.07 o 
   8  10  10     3793.52     3910.36     68.75 o 
  10  10  10     8086.35     8024.42    155.71 o 
  12  10  10     2336.68     2286.22    100.19 o 
  14  10  10      700.69      722.33     79.35 o 
 -23  11  10      139.27      163.57     40.02 o 
 -21  11  10      100.57      121.65     32.17 o 
 -19  11  10      351.99      340.34     41.28 o 
 -17  11  10     7061.08     7105.06    125.09 o 
 -15  11  10     6146.02     6173.09    116.56 o 
 -13  11  10     6127.45     5935.08    103.42 o 
 -11  11  10     1263.27     1295.43     52.76 o 
  -9  11  10      174.83      181.96     25.29 o 
  -7  11  10      289.43      283.82     25.46 o 
  -5  11  10     1308.48     1385.64     40.78 o 
  -3  11  10        0.52       54.15     19.28 o 
  -1  11  10      200.26      241.23     24.03 o 
   1  11  10     1908.93     2152.36     46.45 o 
   3  11  10      667.97      582.09     29.78 o 
   5  11  10     1735.32     1598.11     41.93 o 
   7  11  10     2516.89     2451.77     58.46 o 
   9  11  10     1767.17     1676.63     68.63 o 
  11  11  10       74.54       15.25     23.13 o 
  13  11  10       23.47       37.40     53.51 o 
 -22  12  10        0.43       11.64     27.24 o 
 -20  12  10      381.63      470.97     50.79 o 
 -18  12  10        7.84       26.01     28.37 o 
 -16  12  10       14.95       19.86     23.12 o 
 -14  12  10      153.61      228.94     32.52 o 
 -12  12  10       88.08      109.19     31.44 o 
 -10  12  10     2086.47     1874.51     60.93 o 
  -8  12  10       15.00       73.08     23.36 o 
  -6  12  10     1731.91     1981.45     56.82 o 
  -4  12  10     1777.30     1671.02     46.68 o 
  -2  12  10      707.96      841.83     41.79 o 
   0  12  10       30.10       40.80     19.00 o 
   2  12  10      265.18      282.54     26.79 o 
   4  12  10      716.18      842.18     47.37 o 
   6  12  10      624.13      635.99     63.72 o 
   8  12  10      987.65     1023.50     52.15 o 
  10  12  10      515.33      518.93     80.43 o 
  12  12  10       71.20       58.11     32.73 o 
 -21  13  10      393.71      449.26     52.57 o 
 -19  13  10       22.85       56.82     30.32 o 
 -17  13  10      223.39      235.26     36.59 o 
 -15  13  10     2307.14     2371.97     78.10 o 
 -13  13  10     5149.89     5198.84    154.37 o 
 -11  13  10     3509.70     3282.11     79.23 o 
  -9  13  10      438.06      471.13     33.36 o 
  -7  13  10     2706.82     2770.69     63.04 o 
  -5  13  10     1709.06     1467.40     47.31 o 
  -3  13  10     1475.52     1643.99     49.52 o 
  -1  13  10     5919.00     6298.13    104.62 o 
   1  13  10      865.19     1095.67     42.04 o 
   3  13  10     5449.22     5611.81     92.38 o 
   5  13  10     2973.25     2831.12     58.95 o 
   7  13  10     2134.59     2093.05     69.93 o 
   9  13  10      408.43      421.02     71.35 o 
  11  13  10        0.23       26.61     31.69 o 
 -20  14  10     3593.00     3539.39    174.20 o 
 -18  14  10     3808.48     4174.24    108.08 o 
 -16  14  10     4026.75     3879.62    177.89 o 
 -14  14  10        2.19      -18.65     23.59 o 
 -12  14  10      373.82      404.34     45.29 o 
 -10  14  10     1150.99     1404.29     54.38 o 
  -8  14  10     4186.91     4449.10     85.48 o 
  -6  14  10     5462.63     5370.32     98.35 o 
  -4  14  10    13765.64    14013.14    222.03 o 
  -2  14  10    14186.30    12812.66    180.49 o 
   0  14  10      212.51      164.81     27.09 o 
   2  14  10      600.86      535.04     43.63 o 
   4  14  10       25.94       88.42     30.97 o 
   6  14  10      835.30     1035.23     43.70 o 
   8  14  10     3605.77     3780.16    135.03 o 
  10  14  10     2557.55     2973.28    171.34 o 
 -19  15  10       28.72        4.39     31.35 o 
 -17  15  10       74.50       79.63     35.34 o 
 -15  15  10     4584.69     4641.32    109.68 o 
 -13  15  10     3548.71     3778.49     89.78 o 
 -11  15  10     5178.56     5836.65    129.00 o 
  -9  15  10     6213.70     5604.21    103.09 o 
  -7  15  10     1309.92     1164.30     66.50 o 
  -5  15  10      226.47      201.65     30.90 o 
  -3  15  10       72.09       30.39     23.28 o 
  -1  15  10     4024.21     3998.91     86.11 o 
   1  15  10     1871.47     2061.35     59.58 o 
   3  15  10     2938.24     2840.98     71.22 o 
   5  15  10     5204.12     5141.23    100.88 o 
   7  15  10     3869.08     3965.70    156.23 o 
   9  15  10       42.81       72.33     37.21 o 
 -18  16  10      210.30      147.40     42.06 o 
 -16  16  10      466.85      420.23     45.50 o 
 -14  16  10       24.76       -2.99     23.72 o 
 -12  16  10       28.21       55.26     35.63 o 
 -10  16  10       97.10      130.03     37.22 o 
  -8  16  10      188.88      194.58     33.61 o 
  -6  16  10      189.37      245.48     34.43 o 
  -4  16  10        2.64        6.84     23.21 o 
  -2  16  10        8.55        0.17     21.11 o 
   0  16  10      194.31      236.69     33.48 o 
   2  16  10      106.07       69.83     28.48 o 
   4  16  10      136.47       93.83     30.65 o 
   6  16  10        2.56       34.09     23.84 o 
   8  16  10      450.06      439.22     42.06 o 
 -17  17  10        6.77       -2.83     28.67 o 
 -15  17  10      965.18      807.77     61.24 o 
 -13  17  10     1472.20     1746.40     71.51 o 
 -11  17  10     2199.29     2623.24     80.02 o 
  -9  17  10     2745.67     2678.18     79.70 o 
  -7  17  10       24.14       30.75     35.44 o 
  -5  17  10       80.59       66.13     29.55 o 
  -3  17  10        9.96       43.26     29.27 o 
  -1  17  10      465.51      540.94     43.79 o 
   1  17  10     1141.30     1287.17     62.40 o 
   3  17  10      398.70      328.69     39.92 o 
   5  17  10      797.85      809.71    101.21 o 
   7  17  10        4.52       34.97     29.58 o 
 -14  18  10        5.34        0.24     30.31 o 
 -12  18  10        6.08      -29.74     38.51 o 
 -10  18  10      191.59      237.87     40.53 o 
  -8  18  10     3609.98     3767.10    103.93 o 
  -6  18  10     3503.01     3541.27     94.14 o 
  -4  18  10     4043.95     4319.57    104.12 o 
  -2  18  10     6152.48     6671.02    131.75 o 
   0  18  10     2327.61     2298.43     79.96 o 
   2  18  10      623.06      569.96     46.96 o 
   4  18  10       16.83       70.77     34.19 o 
 -11  19  10     5321.93     5594.82    144.16 o 
  -9  19  10     4216.89     3951.17    108.70 o 
  -7  19  10     1387.96     1240.40     96.93 o 
  -5  19  10      457.27      342.56     47.45 o 
  -3  19  10      212.19      306.55     43.67 o 
  -1  19  10     2046.81     2618.04     89.21 o 
   1  19  10     1733.44     1885.15     82.13 o 
  -8  20  10      907.24      922.65     70.94 o 
  -6  20  10     1372.38     1472.05     73.58 o 
  -4  20  10     1902.48     1920.48    114.67 o 
  -2  20  10      432.42      363.83     48.21 o 
 -27   1  11     1745.30     2066.81     80.74 o 
 -25   1  11     1323.87     1362.41     61.34 o 
 -23   1  11     1909.71     1982.91     68.17 o 
 -21   1  11     1204.80     1427.73     82.51 o 
 -19   1  11        0.31       26.15     25.54 o 
 -17   1  11      133.40      180.72     31.15 o 
 -15   1  11      566.10      560.24     45.67 o 
 -13   1  11     4663.64     4349.35     86.19 o 
 -11   1  11     1026.51     1264.31     51.61 o 
  -9   1  11    10968.84    11088.41    340.75 o 
  -7   1  11     9475.54     8225.90     91.29 o 
  -5   1  11      424.58      634.70     26.46 o 
  -3   1  11    13352.46    12810.57    127.88 o 
  -1   1  11     4593.94     5055.23     58.40 o 
   1   1  11    12826.62    12549.38    119.22 o 
   3   1  11     1338.46     1161.73     24.71 o 
   5   1  11     2841.57     3027.91    126.58 o 
   7   1  11     3868.70     3393.91    147.12 o 
   9   1  11     3311.17     3423.62    121.85 o 
  11   1  11     1256.73     1358.79     93.49 o 
  13   1  11      764.63      720.43     85.66 o 
  15   1  11       68.98       79.04     59.63 o 
 -26   2  11       29.87       76.21     32.64 o 
 -24   2  11      839.85      836.79     85.88 o 
 -22   2  11     1698.27     1696.99     74.66 o 
 -20   2  11     5392.06     5905.13    163.45 o 
 -18   2  11    13074.35    13335.23    212.31 o 
 -16   2  11    24496.94    24468.15    421.46 o 
 -14   2  11    11418.73    12061.58    248.86 o 
 -12   2  11      300.08      374.43     31.03 o 
 -10   2  11     1463.53     1216.85     19.65 o 
  -8   2  11     9366.02     9580.93     96.77 o 
  -6   2  11    42392.34    40755.53    397.07 o 
  -4   2  11    17905.71    18999.04    155.57 o 
  -2   2  11    15597.50    13974.11    136.94 o 
   0   2  11    56793.43    60019.00    595.33 o 
   2   2  11    24775.15    25870.83    252.51 o 
   4   2  11     8792.93     8869.56     82.44 o 
   6   2  11      283.43      277.51      9.97 o 
   8   2  11     3165.84     3005.81    109.25 o 
  10   2  11     5767.53     5761.07    173.69 o 
  12   2  11     5964.84     5785.88    193.09 o 
  14   2  11     4390.07     4874.00    254.48 o 
  16   2  11     1079.26      836.14    150.78 o 
 -27   3  11     2192.95     2471.95     89.18 o 
 -25   3  11     9181.54     9842.27    204.62 o 
 -23   3  11     6431.17     6482.55    149.86 o 
 -21   3  11     5561.56     5891.58    170.31 o 
 -19   3  11      279.99      258.56     36.83 o 
 -17   3  11     2923.65     2864.05     91.03 o 
 -15   3  11     1534.42     1568.94     54.98 o 
 -13   3  11     1682.74     1789.03     92.06 o 
 -11   3  11    24391.55    24528.07    302.89 o 
  -9   3  11    10603.83     9885.23    168.65 o 
  -7   3  11     9922.20    11054.07    123.85 o 
  -5   3  11    15204.07    15555.80    182.56 o 
  -3   3  11      300.52      530.02     28.17 o 
  -1   3  11     1018.22     1384.20     25.10 o 
   1   3  11      907.64     1269.21     32.96 o 
   3   3  11     6916.26     6613.86     62.33 o 
   5   3  11    19369.14    18382.30    173.18 o 
   7   3  11     7302.41     7868.26    238.95 o 
   9   3  11     6511.06     6856.79    184.26 o 
  11   3  11     2329.33     2462.34    127.26 o 
  13   3  11       18.66       14.66     45.18 o 
  15   3  11       43.28      128.01     65.53 o 
 -26   4  11      637.72      489.40     65.90 o 
 -24   4  11      471.52      488.71     52.34 o 
 -22   4  11     1927.46     2326.77     82.47 o 
 -20   4  11     7338.10     7014.49    142.12 o 
 -18   4  11     4636.55     5199.16    112.08 o 
 -16   4  11       66.38       52.73     19.35 o 
 -14   4  11      482.49      431.70     17.37 o 
 -12   4  11    12156.79    12485.51    155.82 o 
 -10   4  11      114.39       92.37     13.10 o 
  -8   4  11     1829.48     1713.88     30.03 o 
  -6   4  11       86.22      141.43     14.60 o 
  -4   4  11     9420.20     9688.78     86.93 o 
  -2   4  11     4797.07     5435.07     54.03 o 
   0   4  11      434.10      613.90     18.19 o 
   2   4  11     3112.22     3218.98     36.24 o 
   4   4  11      595.35      740.58     22.29 o 
   6   4  11       71.94       60.69      8.23 o 
   8   4  11      447.84      435.81     26.04 o 
  10   4  11      539.83      370.49     57.81 o 
  12   4  11     2115.25     2285.64    194.41 o 
  14   4  11     1026.66      890.37     97.95 o 
  16   4  11      920.88      897.99    110.42 o 
 -25   5  11      304.00      267.51     47.81 o 
 -23   5  11     1739.67     1693.61     76.20 o 
 -21   5  11     1581.71     1420.77     83.78 o 
 -19   5  11       99.19       57.54     16.14 o 
 -17   5  11      571.35      629.83     33.72 o 
 -15   5  11      633.34      466.78     33.70 o 
 -13   5  11      448.80      501.20     28.37 o 
 -11   5  11      278.22      258.75     18.54 o 
  -9   5  11      265.41      269.06     21.74 o 
  -7   5  11     1449.50     1272.64     31.30 o 
  -5   5  11     4960.28     4452.96     79.14 o 
  -3   5  11       30.18      101.03     15.28 o 
  -1   5  11     1271.94     1470.96     36.60 o 
   1   5  11      104.00      127.95     13.51 o 
   3   5  11       16.40       56.98     12.13 o 
   5   5  11      786.81      703.25     31.71 o 
   7   5  11      495.38      628.41     28.56 o 
   9   5  11       22.97       21.74     13.66 o 
  11   5  11       12.75       84.28     57.52 o 
  13   5  11       28.55      -53.86     53.86 o 
  15   5  11       95.66      120.97     74.65 o 
 -26   6  11       17.78       68.84     43.29 o 
 -24   6  11      973.81      826.93     62.92 o 
 -22   6  11     2803.77     2767.49     93.21 o 
 -20   6  11     7396.40     7402.87    156.84 o 
 -18   6  11    15121.24    13995.55    295.71 o 
 -16   6  11     4526.98     4324.75     86.26 o 
 -14   6  11        7.59       22.60      9.67 o 
 -12   6  11      560.08      567.76     21.24 o 
 -10   6  11      522.11      713.20     24.64 o 
  -8   6  11     3262.84     3651.50     73.14 o 
  -6   6  11     2314.30     1950.53     43.94 o 
  -4   6  11    32865.67    33302.89    389.10 o 
  -2   6  11    16558.61    16402.12    167.04 o 
   0   6  11      171.59      163.29     18.33 o 
   2   6  11    18339.88    18794.15    173.60 o 
   4   6  11     5702.18     6009.00     63.85 o 
   6   6  11       74.42       39.21     12.00 o 
   8   6  11       56.70       63.47     16.61 o 
  10   6  11     2080.62     2218.82    127.41 o 
  12   6  11     4604.73     5066.36    184.85 o 
  14   6  11     1096.70     1152.13    107.21 o 
 -25   7  11     5330.02     5593.50    162.59 o 
 -23   7  11     3463.95     3959.72    117.68 o 
 -21   7  11     2261.10     2007.82     72.26 o 
 -19   7  11     2315.04     2271.75    102.79 o 
 -17   7  11      216.71      316.83     28.94 o 
 -15   7  11     4843.23     4428.12    137.97 o 
 -13   7  11     1175.06     1084.95     26.96 o 
 -11   7  11    10866.36    11651.66    132.64 o 
  -9   7  11    24770.40    24770.89    286.47 o 
  -7   7  11    22048.29    21629.77    249.25 o 
  -5   7  11    27963.95    29560.95    343.03 o 
  -3   7  11     2510.85     2261.33     45.91 o 
  -1   7  11      580.49      699.24     28.92 o 
   1   7  11       53.39       56.18     19.30 o 
   3   7  11    15977.80    16618.86    176.15 o 
   5   7  11    10692.08    10844.85    104.74 o 
   7   7  11     3389.56     3667.36     80.63 o 
   9   7  11     6646.48     6699.89     97.33 o 
  11   7  11     1933.49     2017.14    115.15 o 
  13   7  11        8.36       17.44     47.84 o 
  15   7  11        6.94      -25.40     55.62 o 
 -24   8  11      154.90      172.95     46.11 o 
 -22   8  11     2870.70     2737.05     99.49 o 
 -20   8  11     4983.57     4856.43    106.39 o 
 -18   8  11     3936.57     4165.74     92.40 o 
 -16   8  11     6307.31     6642.78    159.34 o 
 -14   8  11     4345.23     3966.77     57.53 o 
 -12   8  11     5932.03     5897.44    137.45 o 
 -10   8  11     2168.37     2161.10     62.08 o 
  -8   8  11     1065.18      976.69     56.00 o 
  -6   8  11     3842.23     4118.45     65.25 o 
  -4   8  11     7379.46     7527.04    102.67 o 
  -2   8  11    18683.63    18217.42    214.84 o 
   0   8  11    21280.72    22220.59    267.08 o 
   2   8  11     2796.14     2796.10     48.16 o 
   4   8  11       36.26       85.05     24.96 o 
   6   8  11       75.60       98.30     14.70 o 
   8   8  11       22.37       45.62     17.42 o 
  10   8  11     1507.34     1474.26     50.50 o 
  12   8  11     1258.82     1195.84    102.62 o 
  14   8  11     2983.55     3484.09    172.07 o 
 -25   9  11        5.13       35.79     40.66 o 
 -23   9  11      473.78      531.85     86.52 o 
 -21   9  11      140.82      145.27     28.79 o 
 -19   9  11       39.72      104.09     32.40 o 
 -17   9  11      634.42      774.67     43.04 o 
 -15   9  11      305.47      341.27     47.44 o 
 -13   9  11     3438.13     3554.29     58.93 o 
 -11   9  11     1615.42     1379.84     44.03 o 
  -9   9  11     2858.50     3464.91     66.75 o 
  -7   9  11      575.21      724.85     39.93 o 
  -5   9  11      133.56      163.10     34.49 o 
  -3   9  11     2807.49     3028.80     59.72 o 
  -1   9  11     2336.66     2357.42     52.43 o 
   1   9  11     3098.66     3234.73     61.04 o 
   3   9  11     1799.50     1803.88     41.22 o 
   5   9  11     2034.94     2171.28     46.40 o 
   7   9  11      638.83      519.17     36.73 o 
   9   9  11      307.95      261.75     30.98 o 
  11   9  11       20.36       31.81     23.69 o 
  13   9  11       80.12       73.62     58.87 o 
 -24  10  11        8.01       25.11     38.28 o 
 -22  10  11      413.17      310.82     41.72 o 
 -20  10  11      752.81      866.94     52.68 o 
 -18  10  11     3500.04     3747.73     89.63 o 
 -16  10  11     2607.57     2472.18     69.66 o 
 -14  10  11      623.37      554.37     48.27 o 
 -12  10  11      120.66      134.93     25.96 o 
 -10  10  11      143.08       82.01     31.15 o 
  -8  10  11       11.18      -14.54     17.59 o 
  -6  10  11     2680.23     2738.53     71.30 o 
  -4  10  11    10816.52    10569.27    144.21 o 
  -2  10  11    10113.24    10319.28    141.57 o 
   0  10  11     1981.43     1681.50     51.35 o 
   2  10  11      718.61      731.17     37.63 o 
   4  10  11      242.07      374.68     31.68 o 
   6  10  11       20.33       24.51     16.58 o 
   8  10  11     1547.63     1606.68     70.89 o 
  10  10  11     1077.69     1121.20     75.33 o 
  12  10  11     1246.62     1437.43    107.60 o 
 -23  11  11     3525.00     3628.68    100.17 o 
 -21  11  11      755.81      683.72     48.23 o 
 -19  11  11     1260.58     1217.97     88.43 o 
 -17  11  11      440.86      471.57     38.99 o 
 -15  11  11     3637.19     3962.06     92.44 o 
 -13  11  11     7861.37     7733.74    126.61 o 
 -11  11  11      330.37      243.03     27.48 o 
  -9  11  11     3002.71     3361.54     74.51 o 
  -7  11  11    11789.76    11069.16    158.11 o 
  -5  11  11     6960.08     7157.28     99.80 o 
  -3  11  11     5883.43     5319.69     84.28 o 
  -1  11  11      314.67      289.74     27.28 o 
   1  11  11      944.66     1277.89     47.28 o 
   3  11  11     6498.24     6766.84    116.38 o 
   5  11  11     8360.57     8859.86    158.69 o 
   7  11  11     6976.26     6576.95    107.35 o 
   9  11  11     1289.22     1536.38     78.70 o 
  11  11  11      272.89      209.57     35.01 o 
 -22  12  11     3691.12     3893.35    157.25 o 
 -20  12  11     3034.43     2942.44    113.10 o 
 -18  12  11     4598.31     4413.77    101.55 o 
 -16  12  11     8697.07     8958.33    195.63 o 
 -14  12  11     5496.11     5190.38    104.43 o 
 -12  12  11      134.90      217.45     33.21 o 
 -10  12  11      102.22      196.12     31.68 o 
  -8  12  11      439.90      507.68     34.80 o 
  -6  12  11     3274.31     3651.15     68.95 o 
  -4  12  11     8059.38     8156.21    117.83 o 
  -2  12  11    12190.89    12283.06    157.41 o 
   0  12  11     5569.54     5416.57     99.27 o 
   2  12  11     3685.91     3696.18     79.42 o 
   4  12  11     2518.02     2303.99     65.19 o 
   6  12  11      102.46       76.47     29.39 o 
   8  12  11      747.55      781.39     55.90 o 
  10  12  11     1648.41     1678.39     76.24 o 
 -21  13  11      177.93      231.86     45.59 o 
 -19  13  11      336.75      292.80     46.09 o 
 -17  13  11       28.98       89.27     31.72 o 
 -15  13  11      492.57      504.53     47.99 o 
 -13  13  11     1489.70     1722.78    109.62 o 
 -11  13  11     5372.15     5450.08    100.76 o 
  -9  13  11     2025.87     1884.69     55.43 o 
  -7  13  11     2581.12     2372.08     63.36 o 
  -5  13  11     6365.10     5243.23     89.98 o 
  -3  13  11      159.68      116.50     26.62 o 
  -1  13  11     1884.62     2066.16     59.00 o 
   1  13  11      744.48      932.92     57.19 o 
   3  13  11     1377.71     1550.57     50.08 o 
   5  13  11     2809.13     2815.23     62.49 o 
   7  13  11     2052.11     2062.70     68.98 o 
   9  13  11     2009.83     2002.59     93.65 o 
  11  13  11      771.05      740.05     93.68 o 
 -20  14  11      595.26      481.52     51.46 o 
 -18  14  11       88.76       50.30     32.02 o 
 -16  14  11       30.16       15.62     27.34 o 
 -14  14  11      100.22      157.33     35.30 o 
 -12  14  11      474.44      327.38     34.22 o 
 -10  14  11      609.60      510.56     38.34 o 
  -8  14  11     1076.04     1163.73     51.35 o 
  -6  14  11      638.42      564.27     39.52 o 
  -4  14  11     1204.37     1137.70     47.20 o 
  -2  14  11      916.49      895.06     45.31 o 
   0  14  11      194.55      245.85     34.36 o 
   2  14  11        4.02        8.33     21.57 o 
   4  14  11       23.19       42.12     23.52 o 
   6  14  11      149.11      242.38     32.31 o 
   8  14  11      165.78      150.36     44.30 o 
 -19  15  11      384.59      332.87     49.69 o 
 -17  15  11      135.09      147.92     43.46 o 
 -15  15  11      295.46      226.31     40.99 o 
 -13  15  11     1245.98     1687.30     61.30 o 
 -11  15  11     2492.81     2568.87     74.71 o 
  -9  15  11     1793.46     1930.11     62.42 o 
  -7  15  11     1951.57     2039.46     68.55 o 
  -5  15  11     1272.19     1352.79     80.78 o 
  -3  15  11      570.10      506.35     41.26 o 
  -1  15  11      712.33      593.39     42.32 o 
   1  15  11       47.72       94.31     29.18 o 
   3  15  11     1387.19     1521.28     52.90 o 
   5  15  11     1916.92     2140.68    113.55 o 
   7  15  11     1198.99     1305.20     58.02 o 
 -18  16  11     5530.28     5327.49    180.40 o 
 -16  16  11     2161.81     2440.25    121.23 o 
 -14  16  11     2457.31     2526.21     84.31 o 
 -12  16  11     2668.21     2404.20     74.99 o 
 -10  16  11        0.31       66.03     28.99 o 
  -8  16  11     1536.55     1815.40     63.79 o 
  -6  16  11     3909.79     4939.60    113.75 o 
  -4  16  11     9756.35    10271.43    163.52 o 
  -2  16  11     8287.12     8231.06    144.85 o 
   0  16  11     5109.84     5076.48    120.15 o 
   2  16  11     4803.95     4715.32    104.93 o 
   4  16  11      802.45      555.05     48.21 o 
   6  16  11      132.38      194.23     33.60 o 
 -15  17  11      495.94      500.19     55.75 o 
 -13  17  11     1304.62     1234.78     52.31 o 
 -11  17  11     4002.29     4168.88    103.36 o 
  -9  17  11     3731.45     3776.60    103.58 o 
  -7  17  11     2815.64     2727.10     89.33 o 
  -5  17  11     3561.66     3498.72     94.18 o 
  -3  17  11     1626.88     1317.29     59.98 o 
  -1  17  11       32.27       50.73     28.85 o 
   1  17  11      322.32      399.05     42.53 o 
   3  17  11     2231.14     2768.88     83.17 o 
   5  17  11     3764.69     3987.33    101.69 o 
 -14  18  11      429.49      274.20     39.05 o 
 -12  18  11       59.18       90.70     35.41 o 
 -10  18  11      461.06      411.51     46.49 o 
  -8  18  11      387.38      317.29     62.71 o 
  -6  18  11      146.31      121.48     37.49 o 
  -4  18  11      639.00      728.16     52.42 o 
  -2  18  11     1584.52     1633.37     68.36 o 
   0  18  11     2272.84     2236.52     87.87 o 
   2  18  11      343.83      233.44     41.01 o 
 -11  19  11      127.60      168.74     42.10 o 
  -9  19  11        6.29       -1.11     34.62 o 
  -7  19  11       31.25       26.88     32.55 o 
  -5  19  11      363.22      462.20     51.83 o 
  -3  19  11      133.73      177.27     40.18 o 
  -1  19  11       12.14       53.21     34.38 o 
 -26   0  12     1777.44     1969.92    107.53 o 
 -24   0  12      106.97       49.30     46.42 o 
 -22   0  12     1196.80     1549.08     86.98 o 
 -20   0  12     4541.16     4109.31    127.21 o 
 -18   0  12    11127.93    12111.01    342.26 o 
 -16   0  12    22003.45    22615.02    580.30 o 
 -14   0  12       17.44       45.09     41.19 o 
 -12   0  12    33403.14    32651.75    802.98 o 
 -10   0  12    22758.95    23868.25    556.01 o 
  -8   0  12        1.11      130.55     34.41 o 
  -6   0  12     1381.99     1217.96     48.06 o 
  -4   0  12      734.20      588.39    106.45 o 
  -2   0  12    42294.70    41813.96    685.69 o 
   0   0  12    26035.43    27453.85    449.83 o 
   2   0  12    39779.34    39686.36    662.88 o 
   4   0  12    14687.58    14062.06    167.98 o 
   6   0  12     1775.03     1704.94    104.02 o 
   8   0  12     1829.88     1837.37    132.98 o 
  10   0  12      861.35      946.71    116.86 o 
  12   0  12     2887.88     3326.33    210.74 o 
  14   0  12     3102.07     3171.43    229.94 o 
 -27   1  12     1856.47     2057.20     80.52 o 
 -25   1  12     4708.06     4563.27    110.39 o 
 -23   1  12     4930.76     5092.81    111.61 o 
 -21   1  12     4465.26     4784.14    115.26 o 
 -19   1  12      873.65      938.32     53.53 o 
 -17   1  12     2400.58     2894.16     79.96 o 
 -15   1  12      829.13      879.45     80.73 o 
 -13   1  12     5440.62     5640.17    123.56 o 
 -11   1  12    12293.83    11593.47    202.97 o 
  -9   1  12    35168.14    34780.06    725.48 o 
  -7   1  12    22101.25    21837.53    226.03 o 
  -5   1  12    16282.54    16616.45    221.33 o 
  -3   1  12    13678.88    14454.93    150.79 o 
  -1   1  12       30.48      191.80     25.47 o 
   1   1  12       33.86       87.73     15.31 o 
   3   1  12      141.35       98.11     14.42 o 
   5   1  12       97.54      101.14     14.80 o 
   7   1  12      305.19      243.65     11.37 o 
   9   1  12     6531.07     6684.99    189.28 o 
  11   1  12     2828.43     2906.26    212.07 o 
  13   1  12     1206.36     1202.26    106.64 o 
  15   1  12      131.44      193.06     74.65 o 
 -26   2  12       84.97      111.56     44.45 o 
 -24   2  12      204.77      209.21     37.92 o 
 -22   2  12       57.15      105.57     35.74 o 
 -20   2  12     1507.14     1711.11    103.93 o 
 -18   2  12      167.86      131.04     33.28 o 
 -16   2  12      159.80      180.47     33.04 o 
 -14   2  12     5614.67     6134.46    126.26 o 
 -12   2  12     3351.74     3383.14     83.93 o 
 -10   2  12      143.28      318.68     37.48 o 
  -8   2  12     1331.28     1283.62     30.36 o 
  -6   2  12     2062.84     1761.79     42.67 o 
  -4   2  12     1899.71     1729.81     33.45 o 
  -2   2  12      108.78      147.31     12.85 o 
   0   2  12     4524.48     4578.69     65.99 o 
   2   2  12     1795.85     1805.11     40.05 o 
   4   2  12       11.30       15.60     11.13 o 
   6   2  12      696.51      594.05     54.76 o 
   8   2  12     1832.21     1734.03     92.42 o 
  10   2  12      114.45       65.03     47.68 o 
  12   2  12        0.48       36.25     49.63 o 
  14   2  12       35.37       -3.76     47.16 o 
 -27   3  12      628.28      525.15     56.87 o 
 -25   3  12     2485.08     2478.79     97.48 o 
 -23   3  12      848.48      806.25    101.70 o 
 -21   3  12        3.87       16.45     28.42 o 
 -19   3  12      917.63      971.97     56.18 o 
 -17   3  12     4640.64     5043.87    167.19 o 
 -15   3  12     4020.53     3707.86     88.09 o 
 -13   3  12     3750.74     3578.72     85.27 o 
 -11   3  12      718.02      638.22     41.27 o 
  -9   3  12     5785.42     5105.93    149.58 o 
  -7   3  12      665.82      811.42     29.34 o 
  -5   3  12     4186.91     3872.60     46.34 o 
  -3   3  12     7527.59     8160.85     77.39 o 
  -1   3  12     3122.45     2927.44     48.28 o 
   1   3  12        0.01       23.30     10.63 o 
   3   3  12      377.19      448.34     24.79 o 
   5   3  12     2085.60     2079.27     61.19 o 
   7   3  12     3810.84     3874.61    128.26 o 
   9   3  12     1794.36     1957.25    199.30 o 
  11   3  12     1544.89     1702.34    110.29 o 
  13   3  12       54.59      133.78     87.15 o 
  15   3  12        1.11      -50.38     59.85 o 
 -26   4  12     2625.67     2639.03    104.70 o 
 -24   4  12      567.36      516.51     56.01 o 
 -22   4  12       30.27       50.95     33.65 o 
 -20   4  12     1628.82     1820.81     74.08 o 
 -18   4  12    11942.18    11940.96    206.39 o 
 -16   4  12    24792.61    26298.96    684.40 o 
 -14   4  12    17527.69    14973.92    429.47 o 
 -12   4  12      166.15      139.68     21.12 o 
 -10   4  12      490.70      444.76     32.09 o 
  -8   4  12      599.28      718.21     32.25 o 
  -6   4  12      102.31      174.19     23.55 o 
  -4   4  12     3108.15     2820.28     38.97 o 
  -2   4  12     6510.31     6404.90     64.49 o 
   0   4  12    21512.22    21329.14    196.22 o 
   2   4  12    31463.41    30771.62    288.16 o 
   4   4  12    11202.65    11449.41    110.89 o 
   6   4  12     1180.09     1159.49     39.15 o 
   8   4  12       42.58       64.16     55.43 o 
  10   4  12     2971.67     3021.46    132.41 o 
  12   4  12     2777.75     2603.62    139.52 o 
  14   4  12     1112.65     1020.75    109.49 o 
 -25   5  12     4708.80     4796.56    170.55 o 
 -23   5  12     7948.06     8158.27    201.55 o 
 -21   5  12     7928.25     8062.16    223.97 o 
 -19   5  12     5183.97     5626.12    127.84 o 
 -17   5  12      992.78     1069.06     52.91 o 
 -15   5  12      432.36      453.54     42.52 o 
 -13   5  12     3984.17     4180.67     77.66 o 
 -11   5  12     2068.08     2001.40     63.00 o 
  -9   5  12      994.32      800.25     28.59 o 
  -7   5  12    23057.43    23319.01    368.16 o 
  -5   5  12    24085.81    24458.05    248.12 o 
  -3   5  12     2441.85     2255.30     34.92 o 
  -1   5  12     8940.27     9500.22     93.03 o 
   1   5  12      297.53      309.16     20.11 o 
   3   5  12     2079.66     2128.03     33.38 o 
   5   5  12      550.24      546.33     23.56 o 
   7   5  12     3357.95     3264.36     59.79 o 
   9   5  12     9789.82     9247.23    479.96 o 
  11   5  12     4013.39     4051.07    162.42 o 
  13   5  12     2861.51     3428.68    162.79 o 
 -26   6  12      251.73      239.31     51.57 o 
 -24   6  12      288.41      369.96     57.49 o 
 -22   6  12      234.47      189.11     43.20 o 
 -20   6  12     1049.67     1275.62     73.43 o 
 -18   6  12      551.63      653.43     44.54 o 
 -16   6  12       70.55      131.15     29.12 o 
 -14   6  12     3235.23     3646.93     60.52 o 
 -12   6  12     9016.05     8506.22    152.10 o 
 -10   6  12     4127.52     3989.78     58.65 o 
  -8   6  12     1002.83     1105.70     45.15 o 
  -6   6  12      566.20      546.12     27.72 o 
  -4   6  12     8540.86     9022.67    137.43 o 
  -2   6  12     9098.02     8641.05    102.42 o 
   0   6  12     8780.88     9036.29     90.51 o 
   2   6  12     2032.94     2220.18     36.95 o 
   4   6  12     2247.11     2385.49     39.20 o 
   6   6  12     2556.36     2272.33     69.91 o 
   8   6  12      416.38      359.30     41.18 o 
  10   6  12      105.34      124.87     54.16 o 
  12   6  12      270.60      213.36     66.25 o 
  14   6  12      686.55      680.86     98.49 o 
 -25   7  12       26.41       57.55     47.38 o 
 -23   7  12      151.79      274.26     52.57 o 
 -21   7  12        1.61       21.07     21.27 o 
 -19   7  12       64.89       69.67     13.35 o 
 -17   7  12       97.44       84.38     14.12 o 
 -15   7  12      922.91      737.27     21.75 o 
 -13   7  12      889.13      932.00     23.71 o 
 -11   7  12       46.09       65.36     18.74 o 
  -9   7  12     1319.45     1497.33     39.48 o 
  -7   7  12      293.96      299.64     25.15 o 
  -5   7  12      487.93      590.35     39.31 o 
  -3   7  12      787.40      984.84     33.09 o 
  -1   7  12      278.06      312.98     22.04 o 
   1   7  12       23.39       16.27     14.02 o 
   3   7  12       55.50       58.39     14.57 o 
   5   7  12     2369.60     2269.76     36.38 o 
   7   7  12      129.93       83.78      9.91 o 
   9   7  12      147.21      142.94     30.51 o 
  11   7  12      103.78       93.98     55.27 o 
  13   7  12        2.68       63.94     83.21 o 
 -24   8  12        3.77        6.65     33.54 o 
 -22   8  12        0.86       14.96     23.74 o 
 -20   8  12     2307.24     2319.03    131.62 o 
 -18   8  12     8361.43     7450.88    162.26 o 
 -16   8  12     5314.04     4923.56     90.84 o 
 -14   8  12     6985.71     7362.80     89.55 o 
 -12   8  12        6.77       36.79     16.81 o 
 -10   8  12      429.19      534.97     29.94 o 
  -8   8  12     1952.80     1979.37     48.89 o 
  -6   8  12       71.36       66.05     20.56 o 
  -4   8  12     1768.36     2036.45     80.68 o 
  -2   8  12     4283.44     4087.04    100.85 o 
   0   8  12    20759.81    21587.57    263.18 o 
   2   8  12     9728.13     9608.70    155.51 o 
   4   8  12     3959.36     4037.17     57.67 o 
   6   8  12     2547.37     2506.53     52.59 o 
   8   8  12        3.16       -4.68     19.05 o 
  10   8  12     1636.89     1634.91    109.19 o 
  12   8  12      553.62      600.52     88.48 o 
 -23   9  12     4200.95     4793.94    143.28 o 
 -21   9  12     6346.27     6230.13    207.12 o 
 -19   9  12     8221.99     7847.68    174.64 o 
 -17   9  12      448.21      333.23     34.42 o 
 -15   9  12      706.28      751.43     38.74 o 
 -13   9  12     1383.77     1625.54     48.31 o 
 -11   9  12     2946.04     3082.03     77.85 o 
  -9   9  12     7974.70     8477.16    157.71 o 
  -7   9  12    14665.85    14266.97    180.64 o 
  -5   9  12    19099.98    18240.18    236.44 o 
  -3   9  12    22860.49    21710.23    271.55 o 
  -1   9  12     9338.70     9211.05    127.41 o 
   1   9  12      136.48      133.09     24.72 o 
   3   9  12      221.36      325.03     24.74 o 
   5   9  12     3092.19     3294.02     78.88 o 
   7   9  12     3926.53     4052.47     83.38 o 
   9   9  12     3887.13     3659.55     82.62 o 
  11   9  12     3558.08     4143.46    144.58 o 
 -24  10  12        0.23       61.78     43.80 o 
 -22  10  12      177.91      161.20     36.89 o 
 -20  10  12     1450.64     1416.26     96.99 o 
 -18  10  12     5498.81     6063.10    192.17 o 
 -16  10  12     8494.34     7929.06    119.56 o 
 -14  10  12     6241.51     5944.85    106.95 o 
 -12  10  12    12600.31    12635.31    171.64 o 
 -10  10  12     2349.11     2177.80     53.27 o 
  -8  10  12      540.13      637.62     39.37 o 
  -6  10  12       33.95       31.10     19.86 o 
  -4  10  12      498.26      610.30     37.33 o 
  -2  10  12    10602.14    10645.38    158.51 o 
   0  10  12     9820.99    10720.47    154.25 o 
   2  10  12    11107.56    11336.53    156.78 o 
   4  10  12    10278.45    10203.16    153.12 o 
   6  10  12     2202.96     2142.22     70.43 o 
   8  10  12      198.23      117.06     32.70 o 
  10  10  12        7.12       29.68     26.60 o 
  12  10  12     1184.99     1561.70    102.43 o 
 -23  11  12      682.82      655.81     76.59 o 
 -21  11  12     2801.27     2740.94     89.56 o 
 -19  11  12      980.48     1088.29     59.60 o 
 -17  11  12      118.79      104.53     32.59 o 
 -15  11  12     1235.57     1236.97     45.64 o 
 -13  11  12     2681.67     2421.13     67.71 o 
 -11  11  12     5415.96     5826.91    106.44 o 
  -9  11  12      924.13      964.25     41.21 o 
  -7  11  12       36.97       52.25     24.82 o 
  -5  11  12      145.39      142.97     32.21 o 
  -3  11  12     2273.27     2423.57     61.67 o 
  -1  11  12     6535.79     6381.07    137.39 o 
   1  11  12     6104.12     6103.90    108.41 o 
   3  11  12      107.71      104.46     31.20 o 
   5  11  12     1738.26     1829.25    147.78 o 
   7  11  12     2235.83     2363.93     82.96 o 
   9  11  12     1761.17     1616.32    133.97 o 
  11  11  12      725.02      747.05     74.08 o 
 -22  12  12      227.18      197.53     39.01 o 
 -20  12  12      386.40      383.13     48.14 o 
 -18  12  12        9.46       53.68     32.64 o 
 -16  12  12      117.89       52.79     22.82 o 
 -14  12  12        0.68       -2.95     16.10 o 
 -12  12  12       42.89       78.89     29.22 o 
 -10  12  12        0.48      -12.89     21.38 o 
  -8  12  12      966.28      885.78     69.50 o 
  -6  12  12      744.18      863.60     47.84 o 
  -4  12  12      363.76      402.66     35.69 o 
  -2  12  12     4177.34     4105.26     89.68 o 
   0  12  12     2088.94     2416.43     86.00 o 
   2  12  12     1981.84     2077.31     63.71 o 
   4  12  12     1373.60     1558.95     65.22 o 
   6  12  12       32.32       43.76     26.37 o 
   8  12  12      675.12      512.06     66.40 o 
  10  12  12      345.69      370.41     56.72 o 
 -21  13  12      662.97      557.51     59.36 o 
 -19  13  12     3179.56     3327.41    103.17 o 
 -17  13  12     1149.04     1072.60     63.90 o 
 -15  13  12      315.05      311.80     33.07 o 
 -13  13  12     1007.75     1038.99     56.01 o 
 -11  13  12     1979.27     2264.18     74.32 o 
  -9  13  12     4645.36     4201.77     90.84 o 
  -7  13  12      861.51     1051.11     49.50 o 
  -5  13  12     2258.41     2248.50     60.07 o 
  -3  13  12     1195.21     1236.91     55.60 o 
  -1  13  12      614.62      524.56     36.25 o 
   1  13  12     1925.04     1896.99     66.14 o 
   3  13  12        9.96       87.97     33.28 o 
   5  13  12     1226.79     1391.77     80.13 o 
   7  13  12     1606.95     1765.65    110.54 o 
   9  13  12     1115.01     1005.76    223.34 o 
 -20  14  12      216.80      154.77     41.19 o 
 -18  14  12     1608.30     1465.40     79.21 o 
 -16  14  12     3333.92     3647.91     84.28 o 
 -14  14  12     6334.93     6153.41    111.61 o 
 -12  14  12     5071.59     5025.63    109.78 o 
 -10  14  12     3777.39     3886.56     92.80 o 
  -8  14  12      703.23      700.17     53.57 o 
  -6  14  12      500.07      745.74     57.39 o 
  -4  14  12     6131.40     6522.74    115.42 o 
  -2  14  12     5000.47     5756.17    105.45 o 
   0  14  12     4387.43     4563.56     91.35 o 
   2  14  12     7043.28     7290.28    156.26 o 
   4  14  12     2949.57     2786.08    132.75 o 
   6  14  12     1522.12     1472.68     69.33 o 
   8  14  12      180.76       50.75     35.78 o 
 -19  15  12     2716.06     2425.70     93.78 o 
 -17  15  12      522.05      434.41     50.56 o 
 -15  15  12        1.26       37.84     26.64 o 
 -13  15  12     2348.67     2395.42     98.41 o 
 -11  15  12     2101.01     2455.00     85.93 o 
  -9  15  12      666.11      856.45     47.39 o 
  -7  15  12     2070.16     2063.32     64.99 o 
  -5  15  12     4074.06     3983.23    104.47 o 
  -3  15  12      886.37      718.16     46.57 o 
  -1  15  12     1091.22      899.59     66.66 o 
   1  15  12      197.70      123.92     29.24 o 
   3  15  12      942.42     1090.95    116.16 o 
   5  15  12     1374.70     1600.45     78.34 o 
   7  15  12     3364.41     3775.74    179.00 o 
 -16  16  12      423.16      277.58     41.13 o 
 -14  16  12      254.57      210.85     35.13 o 
 -12  16  12        7.90       44.04     31.31 o 
 -10  16  12       78.65       46.26     28.68 o 
  -8  16  12      850.19      801.75     53.44 o 
  -6  16  12      714.78      609.69     45.99 o 
  -4  16  12       27.07       18.14     25.32 o 
  -2  16  12      248.09      236.93     37.38 o 
   0  16  12       25.42       20.89     25.06 o 
   2  16  12      167.84      190.71     34.28 o 
   4  16  12      251.37      207.18     39.14 o 
 -15  17  12      141.96      150.63     41.28 o 
 -13  17  12        1.13       20.06     36.65 o 
 -11  17  12      532.22      522.99     48.45 o 
  -9  17  12     1179.18     1284.90     66.55 o 
  -7  17  12     1775.18     1753.51     69.29 o 
  -5  17  12      757.23      848.62     72.60 o 
  -3  17  12      174.78      234.75     40.23 o 
  -1  17  12      459.16      416.16     42.90 o 
   1  17  12      140.76      164.00     36.48 o 
   3  17  12       40.71       97.12     37.31 o 
 -12  18  12     3153.75     3208.36    105.63 o 
 -10  18  12     2706.68     3009.84     95.59 o 
  -8  18  12      683.83      730.29     55.36 o 
  -6  18  12      282.54      343.94     47.00 o 
  -4  18  12     2491.18     2827.65    103.94 o 
  -2  18  12     2263.76     2451.91     86.23 o 
   0  18  12     2853.55     3421.52    100.14 o 
  -7  19  12     2121.38     2420.60    109.93 o 
  -5  19  12     3898.89     4047.54    116.29 o 
 -27   1  13       29.74       70.25     38.93 o 
 -25   1  13      632.35      727.30     55.43 o 
 -23   1  13     1739.57     1619.84     92.19 o 
 -21   1  13     4782.53     4816.98    121.97 o 
 -19   1  13     2975.86     3054.85     91.10 o 
 -17   1  13      240.43      177.30     35.30 o 
 -15   1  13    12931.22    13449.75    286.59 o 
 -13   1  13     4397.93     3835.64    156.89 o 
 -11   1  13    12456.00    11217.84    279.29 o 
  -9   1  13     1144.91     1007.65     62.97 o 
  -7   1  13     2760.50     2883.65     42.00 o 
  -5   1  13    14423.30    13917.93    154.03 o 
  -3   1  13     2687.88     3076.81     51.48 o 
  -1   1  13     3832.32     3784.86     51.64 o 
   1   1  13     8723.63     8730.40     97.01 o 
   3   1  13     2592.30     2774.37     43.51 o 
   5   1  13      299.39      359.12     34.91 o 
   7   1  13      473.80      475.37     68.84 o 
   9   1  13     2486.39     2692.95    180.34 o 
  11   1  13     2347.64     2634.42    152.31 o 
  13   1  13      784.53      671.66     94.23 o 
 -26   2  13     5600.60     6025.94    146.39 o 
 -24   2  13     2009.30     1956.39     86.07 o 
 -22   2  13      347.05      488.27     62.28 o 
 -20   2  13     1354.77     1083.38     99.52 o 
 -18   2  13     8910.21     8816.57    168.00 o 
 -16   2  13     2867.89     2687.28     95.52 o 
 -14   2  13     4211.32     3652.81     88.21 o 
 -12   2  13    14673.96    14644.70    235.25 o 
 -10   2  13     4401.07     4144.92    108.21 o 
  -8   2  13    11651.77    11271.52    140.67 o 
  -6   2  13     5908.02     6327.36     70.74 o 
  -4   2  13       56.06       50.79     13.08 o 
  -2   2  13     3027.19     3063.47     53.43 o 
   0   2  13    11492.56    10928.11    118.31 o 
   2   2  13    25682.15    25404.92    266.54 o 
   4   2  13    10707.78    10862.90    110.73 o 
   6   2  13     7130.27     7431.90    244.98 o 
   8   2  13     5683.25     5993.40    286.94 o 
  10   2  13      756.28      765.05     83.56 o 
  12   2  13      186.79      146.87     64.31 o 
 -25   3  13      379.11      415.02     55.45 o 
 -23   3  13     4600.27     4803.24    149.58 o 
 -21   3  13    13164.74    12883.00    242.09 o 
 -19   3  13    17792.81    18624.10    315.26 o 
 -17   3  13    19569.09    19768.95    323.95 o 
 -15   3  13     3826.07     3921.77     95.73 o 
 -13   3  13       41.77        8.51     22.01 o 
 -11   3  13     2420.46     2417.60     92.26 o 
  -9   3  13     9560.05     8951.78    115.71 o 
  -7   3  13    10031.54     9221.00    115.73 o 
  -5   3  13     3017.47     3064.35     38.66 o 
  -3   3  13    17206.89    17749.61    166.12 o 
  -1   3  13    11427.50    12181.37    119.54 o 
   1   3  13     3535.55     3932.05     45.20 o 
   3   3  13     1584.80     1707.22     33.65 o 
   5   3  13      425.50      412.04     22.18 o 
   7   3  13      897.67      698.33     86.00 o 
   9   3  13     4227.20     4129.42    170.96 o 
  11   3  13     4906.32     5375.67    197.05 o 
  13   3  13     2882.90     3346.04    167.07 o 
 -26   4  13      868.09      852.74     77.46 o 
 -24   4  13     1899.85     2180.04     94.28 o 
 -22   4  13      500.36      580.06     56.39 o 
 -20   4  13      623.21      631.06     55.45 o 
 -18   4  13      459.49      476.61     48.15 o 
 -16   4  13     6007.21     6184.34    130.77 o 
 -14   4  13     2706.13     2545.51     75.42 o 
 -12   4  13      189.98      232.37     28.19 o 
 -10   4  13      106.09      122.83     23.30 o 
  -8   4  13      195.63      372.81     26.97 o 
  -6   4  13      139.82       85.47     17.34 o 
  -4   4  13     8909.14     9830.74    154.79 o 
  -2   4  13      648.73      526.88     19.94 o 
   0   4  13     4335.78     4598.43     73.76 o 
   2   4  13      206.31      214.36     19.70 o 
   4   4  13     1433.02     1488.62     29.68 o 
   6   4  13     1987.21     2004.29     61.43 o 
   8   4  13      752.19      761.96     41.37 o 
  10   4  13      923.37     1005.26     93.71 o 
  12   4  13      221.06      274.23     73.54 o 
 -25   5  13       61.05       72.88     42.05 o 
 -23   5  13      133.95      137.76     43.06 o 
 -21   5  13       72.44       87.25     37.33 o 
 -19   5  13     2044.27     1959.92     80.03 o 
 -17   5  13     3494.47     3040.99     93.14 o 
 -15   5  13     2450.88     2053.01     87.65 o 
 -13   5  13       62.54      109.01     26.05 o 
 -11   5  13     7002.02     7487.75    131.72 o 
  -9   5  13     7585.67     7141.27     82.14 o 
  -7   5  13      646.42      898.96     29.56 o 
  -5   5  13        3.88       29.80     14.69 o 
  -3   5  13     1821.90     1931.22     46.70 o 
  -1   5  13       11.47       74.48     13.82 o 
   1   5  13     1397.04     1596.96     36.33 o 
   3   5  13     3002.78     3003.29     42.77 o 
   5   5  13     2590.17     2421.58     44.47 o 
   7   5  13        0.26       49.02     26.99 o 
   9   5  13      469.84      549.46     73.99 o 
  11   5  13      340.06      365.86     74.48 o 
  13   5  13      271.81      310.40     80.43 o 
 -24   6  13     2282.69     2296.57    105.62 o 
 -22   6  13       48.58       29.70     34.80 o 
 -20   6  13        2.04       -6.61     29.17 o 
 -18   6  13     1606.03     1632.61    111.09 o 
 -16   6  13    11947.78    11393.14    177.96 o 
 -14   6  13     6087.65     5865.92    105.33 o 
 -12   6  13     2151.97     1816.09     51.50 o 
 -10   6  13     5178.02     5333.15     74.20 o 
  -8   6  13     1406.68     1558.34     40.31 o 
  -6   6  13      931.86      754.26     36.88 o 
  -4   6  13     1564.90     1465.41     39.09 o 
  -2   6  13     1532.27     1577.60     37.72 o 
   0   6  13    13324.78    14142.22    141.74 o 
   2   6  13     8330.56     8512.09     90.57 o 
   4   6  13     6038.71     6106.13     69.71 o 
   6   6  13     4820.32     4371.90    162.60 o 
   8   6  13     1342.04     1241.34     42.65 o 
  10   6  13      644.48      721.31     84.51 o 
  12   6  13      214.82      192.37     70.01 o 
 -25   7  13     2169.53     2169.47    103.51 o 
 -23   7  13     4287.35     4691.75    158.39 o 
 -21   7  13     6052.10     6158.71    154.25 o 
 -19   7  13    10736.31    10457.68    180.93 o 
 -17   7  13    15298.59    16184.34    245.63 o 
 -15   7  13     4744.42     4132.67     73.24 o 
 -13   7  13     1621.71     1774.39     64.91 o 
 -11   7  13      403.69      405.96     24.95 o 
  -9   7  13     7750.88     8058.02    170.17 o 
  -7   7  13     5432.40     5804.49     94.43 o 
  -5   7  13     6232.59     5801.86     84.40 o 
  -3   7  13    12905.43    13547.46    172.47 o 
  -1   7  13     9486.55     9535.84    111.88 o 
   1   7  13     6523.68     6457.89     75.15 o 
   3   7  13     1668.78     1810.21     43.69 o 
   5   7  13        3.66       21.74     13.02 o 
   7   7  13      713.75      779.43     41.60 o 
   9   7  13     2985.04     3273.65    146.25 o 
  11   7  13     2357.88     2567.57    140.61 o 
 -24   8  13     1126.27     1293.20     84.79 o 
 -22   8  13     1235.64     1337.79     80.58 o 
 -20   8  13        1.41        5.68     22.74 o 
 -18   8  13      349.41      202.52     34.23 o 
 -16   8  13      742.20      803.54     63.62 o 
 -14   8  13     6922.89     6867.40    121.62 o 
 -12   8  13    24622.82    23807.24    298.37 o 
 -10   8  13     6518.92     6709.27    100.31 o 
  -8   8  13     2738.45     2489.96     57.32 o 
  -6   8  13     3492.36     3646.45     73.27 o 
  -4   8  13      521.59      559.48     40.79 o 
  -2   8  13     2205.30     2247.17     56.93 o 
   0   8  13      702.01      723.80     46.33 o 
   2   8  13     7386.66     7639.24     93.19 o 
   4   8  13     7169.06     7223.06     87.41 o 
   6   8  13     4105.63     4150.84     69.50 o 
   8   8  13     3319.56     3062.72     76.92 o 
  10   8  13        1.33      -47.95     52.30 o 
 -23   9  13       53.51      107.41     46.85 o 
 -21   9  13     1008.55     1252.06     68.24 o 
 -19   9  13      579.31      457.40     53.68 o 
 -17   9  13      588.94      621.29     28.38 o 
 -15   9  13      124.58       53.70     17.90 o 
 -13   9  13     1036.64      944.97     39.69 o 
 -11   9  13       13.91       22.33     19.55 o 
  -9   9  13      739.69      986.63     63.73 o 
  -7   9  13      525.67      514.30     31.90 o 
  -5   9  13     3556.57     3633.93     74.45 o 
  -3   9  13      442.12      540.83     35.43 o 
  -1   9  13      915.83      995.84     42.49 o 
   1   9  13      848.02      817.53     42.33 o 
   3   9  13      430.30      395.82     23.16 o 
   5   9  13       26.99       26.84     15.21 o 
   7   9  13       47.96       20.52     20.58 o 
   9   9  13      411.62      414.00     62.31 o 
  11   9  13      135.74      107.32     62.98 o 
 -22  10  13        6.31      -33.56     39.91 o 
 -20  10  13      225.03      212.34     37.40 o 
 -18  10  13      335.71      266.76     59.07 o 
 -16  10  13      499.66      636.00     33.95 o 
 -14  10  13     1810.75     1673.39     61.88 o 
 -12  10  13      225.18      285.15     31.58 o 
 -10  10  13       20.98       55.01     23.79 o 
  -8  10  13       25.94       17.34     18.71 o 
  -6  10  13     2382.23     2313.73     77.24 o 
  -4  10  13        1.21       45.31     22.32 o 
  -2  10  13     2431.43     2579.68     73.98 o 
   0  10  13     2209.16     2324.65     66.18 o 
   2  10  13     3979.21     4166.27     94.21 o 
   4  10  13     4047.48     4233.34    127.13 o 
   6  10  13      332.93      380.98     38.31 o 
   8  10  13       11.39       11.10     21.42 o 
  10  10  13       59.08       72.04     47.66 o 
 -21  11  13     3982.60     4283.52    154.60 o 
 -19  11  13    10798.58    10526.27    207.02 o 
 -17  11  13     6378.13     6142.47    150.07 o 
 -15  11  13     5088.85     5137.25     90.02 o 
 -13  11  13      938.53      801.97     46.33 o 
 -11  11  13      637.28      730.16     44.17 o 
  -9  11  13     1544.05     1539.99     59.60 o 
  -7  11  13     4357.52     4576.29     92.22 o 
  -5  11  13    10310.22    10400.03    156.18 o 
  -3  11  13     1541.13     1645.42     54.07 o 
  -1  11  13     3160.30     3209.57     73.92 o 
   1  11  13     7582.08     7227.52    234.84 o 
   3  11  13      798.16      788.37     49.06 o 
   5  11  13      654.51      747.35     42.65 o 
   7  11  13     1614.45     1730.50     75.38 o 
   9  11  13     3932.46     3974.07    122.34 o 
 -22  12  13      260.69      223.03     61.99 o 
 -20  12  13      195.70       83.86     36.51 o 
 -18  12  13      658.96      711.33     60.44 o 
 -16  12  13     2051.19     1886.25     59.70 o 
 -14  12  13     6444.12     6628.00    128.14 o 
 -12  12  13     9938.11     9516.88    161.65 o 
 -10  12  13     5099.44     5416.55    109.67 o 
  -8  12  13     2249.98     2256.75     73.38 o 
  -6  12  13       39.43       74.65     28.93 o 
  -4  12  13     2815.17     3045.11     80.03 o 
  -2  12  13      101.51      206.81     31.54 o 
   0  12  13       43.23       35.97     25.93 o 
   2  12  13     2416.09     2672.74     70.59 o 
   4  12  13     7543.35     7552.88    140.86 o 
   6  12  13     8475.11     8487.79    198.30 o 
   8  12  13     4826.13     4450.97    178.50 o 
 -21  13  13      469.81      394.96     78.36 o 
 -19  13  13     1029.62     1014.52     66.74 o 
 -17  13  13     1444.59     1312.27     56.73 o 
 -15  13  13       89.02       71.51     25.98 o 
 -13  13  13        0.20       -9.29     22.35 o 
 -11  13  13      112.87       68.54     33.45 o 
  -9  13  13      265.45      344.59     40.85 o 
  -7  13  13     2997.30     3015.41     78.60 o 
  -5  13  13     6734.14     6932.07    127.86 o 
  -3  13  13     5247.47     5026.99    112.20 o 
  -1  13  13     1327.89     1098.59     52.94 o 
   1  13  13      251.58      149.68     36.46 o 
   3  13  13       11.43       -4.28     23.71 o 
   5  13  13      120.14      119.17     36.57 o 
   7  13  13      555.77      601.74     67.47 o 
 -18  14  13     1447.70     1363.25     76.91 o 
 -16  14  13      156.30      104.78     30.19 o 
 -14  14  13      189.42      151.10     41.35 o 
 -12  14  13       57.09       97.38     31.34 o 
 -10  14  13      903.63      855.73     56.67 o 
  -8  14  13      300.45      197.35     34.98 o 
  -6  14  13        9.22       15.74     26.09 o 
  -4  14  13       49.67       57.30     29.35 o 
  -2  14  13        2.30       -4.10     23.70 o 
   0  14  13        0.09       28.06     29.74 o 
   2  14  13       16.26       44.99     32.29 o 
   4  14  13        0.60       33.90     26.61 o 
   6  14  13        2.64       32.05     64.05 o 
 -17  15  13      971.22      872.41     49.53 o 
 -15  15  13      279.50      277.96     36.23 o 
 -13  15  13       29.32       56.94     35.68 o 
 -11  15  13        2.57       28.71     28.79 o 
  -9  15  13      387.88      392.15     43.37 o 
  -7  15  13     1349.44     1437.52     78.69 o 
  -5  15  13     2475.18     2806.98     95.06 o 
  -3  15  13     3116.36     3376.58    148.00 o 
  -1  15  13     2675.82     2725.93     90.03 o 
   1  15  13      312.30      236.40     39.47 o 
   3  15  13        3.81      -10.38     25.53 o 
   5  15  13      166.87      152.77     43.97 o 
 -16  16  13     2153.08     2308.11    130.97 o 
 -14  16  13     3653.71     3711.42    135.92 o 
 -12  16  13     3505.31     3727.17    115.15 o 
 -10  16  13     5380.85     5497.29    156.93 o 
  -8  16  13     1853.00     1862.37     76.66 o 
  -6  16  13       73.24       36.54     28.09 o 
  -4  16  13        9.49       13.68     25.37 o 
  -2  16  13      338.56      429.78     42.33 o 
   0  16  13     2312.41     2918.70     99.20 o 
   2  16  13     1517.61     1850.04     78.42 o 
 -13  17  13        2.83       -4.68     28.30 o 
 -11  17  13        0.10       35.58     33.65 o 
  -9  17  13      382.66      488.20     52.55 o 
  -7  17  13     1999.72     2127.05     81.28 o 
  -5  17  13     4848.63     4807.55    112.90 o 
  -3  17  13     7245.03     7687.96    155.08 o 
  -1  17  13     5333.41     5251.34    133.66 o 
   1  17  13     1247.61     1057.63    115.86 o 
 -10  18  13      574.98      468.66     50.53 o 
  -8  18  13      936.51      791.26     64.09 o 
  -6  18  13      974.08      833.38     60.46 o 
  -4  18  13      319.52      259.26     45.66 o 
 -26   0  14     2005.49     2118.65    121.95 o 
 -24   0  14     5487.71     5732.60    185.44 o 
 -22   0  14     5197.08     5066.33    166.37 o 
 -20   0  14      221.46      176.34     49.99 o 
 -18   0  14      148.89       52.91     54.24 o 
 -16   0  14     1140.71      971.00     95.91 o 
 -14   0  14     5966.30     5176.40    187.50 o 
 -12   0  14     3567.16     3260.78    138.22 o 
 -10   0  14     7747.25     7549.32    216.40 o 
  -8   0  14    24491.03    22651.72    344.65 o 
  -6   0  14     8072.26     8241.42    208.27 o 
  -4   0  14     7365.17     7509.45    126.11 o 
  -2   0  14     1216.09     1504.53     56.35 o 
   0   0  14     4198.58     3599.32     98.90 o 
   2   0  14    14205.96    13744.93    191.37 o 
   4   0  14     2192.34     2411.06     69.57 o 
   6   0  14     4646.44     4068.39    208.44 o 
   8   0  14     6457.15     6649.10    283.27 o 
  10   0  14     3154.77     3350.42    214.10 o 
  12   0  14     1922.34     2199.03    197.13 o 
 -25   1  14       63.56       56.65     37.34 o 
 -23   1  14      927.60      919.03     67.55 o 
 -21   1  14     4530.28     4646.46    124.74 o 
 -19   1  14     4483.69     4404.10    114.72 o 
 -17   1  14     7494.66     7379.40    149.49 o 
 -15   1  14    15299.20    16619.88    323.46 o 
 -13   1  14    16336.43    17614.96    330.05 o 
 -11   1  14     2120.73     2565.28     83.62 o 
  -9   1  14      749.86      711.16     20.11 o 
  -7   1  14     1129.12     1010.18     28.63 o 
  -5   1  14     3903.74     3411.67     52.58 o 
  -3   1  14    12847.08    12690.76    147.33 o 
  -1   1  14    14514.01    15063.74    166.15 o 
   1   1  14    11734.97    12375.25    133.58 o 
   3   1  14     1516.79     1636.59     35.07 o 
   5   1  14     2722.00     2577.96     99.37 o 
   7   1  14      169.60      191.87     59.96 o 
   9   1  14      295.70      276.47     65.28 o 
  11   1  14      985.67      911.67     99.04 o 
 -26   2  14      462.28      504.54     55.50 o 
 -24   2  14      502.11      399.56     55.57 o 
 -22   2  14      418.18      451.50     54.02 o 
 -20   2  14      355.17      342.65     47.81 o 
 -18   2  14       94.13      180.37     39.59 o 
 -16   2  14      525.43      383.65     44.22 o 
 -14   2  14        0.65       52.78     29.55 o 
 -12   2  14    21991.64    22272.48    336.12 o 
 -10   2  14     4081.36     3921.61     74.02 o 
  -8   2  14      178.77       84.54     21.24 o 
  -6   2  14       95.41      112.08     33.32 o 
  -4   2  14      756.54      915.23     28.72 o 
  -2   2  14      105.61       84.82     16.10 o 
   0   2  14      212.10      350.03     30.34 o 
   2   2  14      175.11      187.86     20.87 o 
   4   2  14      189.40      240.16     18.91 o 
   6   2  14       61.27       35.69     10.21 o 
   8   2  14       73.55      148.68     54.81 o 
  10   2  14      411.65      428.03     77.37 o 
  12   2  14       13.16      -54.35     58.86 o 
 -25   3  14      210.82      289.36     58.91 o 
 -23   3  14      244.83      213.10     48.04 o 
 -21   3  14     1113.84     1227.46     71.60 o 
 -19   3  14      366.54      298.79     45.23 o 
 -17   3  14     2087.84     2355.40     83.20 o 
 -15   3  14    11190.97    11285.79    199.28 o 
 -13   3  14      129.38      160.34     33.30 o 
 -11   3  14     4609.64     4211.46     94.69 o 
  -9   3  14      982.09      970.35     31.11 o 
  -7   3  14     3687.88     3616.31     44.74 o 
  -5   3  14     6572.30     6840.41     74.43 o 
  -3   3  14      546.87      473.91     22.73 o 
  -1   3  14     1180.40     1381.72     55.96 o 
   1   3  14      335.57      304.32     22.34 o 
   3   3  14     2048.86     2114.16     42.15 o 
   5   3  14       88.34       74.32     13.64 o 
   7   3  14      227.47      223.11     56.12 o 
   9   3  14     1024.72     1116.46     96.39 o 
  11   3  14      205.72      175.15     66.71 o 
 -26   4  14     3908.83     3865.28    146.96 o 
 -24   4  14     3530.02     3433.15    118.68 o 
 -22   4  14     3940.81     4158.81    123.86 o 
 -20   4  14     2840.84     2965.54    100.47 o 
 -18   4  14      221.71      253.22     43.91 o 
 -16   4  14      990.32      722.48     45.50 o 
 -14   4  14     2022.12     1975.43     71.35 o 
 -12   4  14     6153.40     5432.83     69.57 o 
 -10   4  14    11828.33    11570.36    127.22 o 
  -8   4  14     3787.51     3975.97     62.82 o 
  -6   4  14     1434.34     1297.93     32.62 o 
  -4   4  14       23.02       29.04     13.05 o 
  -2   4  14       35.99       63.25     14.09 o 
   0   4  14      366.95      314.94     19.90 o 
   2   4  14     2764.38     2868.73     47.15 o 
   4   4  14     7096.21     6771.09     81.61 o 
   6   4  14     4898.45     5194.56    109.22 o 
   8   4  14     6407.93     6868.77    230.61 o 
  10   4  14     4142.19     4337.34    179.20 o 
  12   4  14     1224.99     1253.75    193.26 o 
 -25   5  14       67.69      117.42     50.33 o 
 -23   5  14      360.77      345.25     53.97 o 
 -21   5  14     1824.37     1953.85     87.70 o 
 -19   5  14    13167.03    13958.87    259.60 o 
 -17   5  14    11515.97    10958.68    208.88 o 
 -15   5  14     8320.01     8446.83    211.38 o 
 -13   5  14    13545.70    13276.59    418.16 o 
 -11   5  14      260.96      339.96     32.04 o 
  -9   5  14     1522.45     1626.23     48.86 o 
  -7   5  14      114.53       98.34     21.81 o 
  -5   5  14     4937.75     4520.60    167.58 o 
  -3   5  14     9509.90     9711.79    109.18 o 
  -1   5  14     9148.83     8702.17     97.23 o 
   1   5  14    17233.02    17679.20    219.04 o 
   3   5  14     6469.93     6377.23    105.26 o 
   5   5  14      160.31      136.72     31.40 o 
   7   5  14       95.63       88.01     30.08 o 
   9   5  14      190.86      179.02     61.91 o 
  11   5  14     2101.94     2380.67    291.41 o 
 -24   6  14     1332.68     1431.94     87.24 o 
 -22   6  14      289.48      373.44     59.85 o 
 -20   6  14      739.94     1098.87     70.34 o 
 -18   6  14      723.88      691.94     58.87 o 
 -16   6  14        6.71       43.28     14.00 o 
 -14   6  14     2381.39     2312.03     68.77 o 
 -12   6  14     6828.49     7123.27    119.47 o 
 -10   6  14      881.02      947.52     41.27 o 
  -8   6  14     2203.97     2105.81     44.58 o 
  -6   6  14     7475.98     7395.77     95.91 o 
  -4   6  14     1349.52     1632.87     43.71 o 
  -2   6  14      104.38      103.35     17.31 o 
   0   6  14       11.02       12.73     15.39 o 
   2   6  14     2596.69     2649.58     47.20 o 
   4   6  14     2980.84     3003.23     47.06 o 
   6   6  14     2394.94     2779.57     93.98 o 
   8   6  14     1655.68     1646.79    106.11 o 
  10   6  14     1150.92     1236.90    148.65 o 
 -25   7  14       78.30       82.65     46.39 o 
 -23   7  14        1.08      -34.13     39.07 o 
 -21   7  14      270.74      331.53     53.34 o 
 -19   7  14      312.23      250.62     34.69 o 
 -17   7  14        0.00       39.54     23.41 o 
 -15   7  14        4.41        2.63     14.99 o 
 -13   7  14     2886.44     2527.16     53.86 o 
 -11   7  14      145.39      145.82     33.04 o 
  -9   7  14     1134.36     1531.09     44.52 o 
  -7   7  14        9.26        5.69     12.53 o 
  -5   7  14      183.75      188.23     22.57 o 
  -3   7  14       31.83       41.79     16.70 o 
  -1   7  14     1119.78     1124.47     35.96 o 
   1   7  14      219.26      313.43     23.39 o 
   3   7  14     1698.20     1725.48     39.57 o 
   5   7  14       11.61       24.14     13.94 o 
   7   7  14        0.01        3.69     21.84 o 
   9   7  14       15.36       -0.67     40.78 o 
 -24   8  14      663.56      595.43     69.62 o 
 -22   8  14      826.32      834.00     73.46 o 
 -20   8  14        4.58       41.24     32.54 o 
 -18   8  14      639.23      855.69     58.41 o 
 -16   8  14      744.17      727.85     38.43 o 
 -14   8  14      123.34      123.16     25.19 o 
 -12   8  14     5630.65     6003.84     94.38 o 
 -10   8  14     3771.51     3477.10     75.29 o 
  -8   8  14     3547.54     3493.36     71.08 o 
  -6   8  14     3685.73     3452.35     66.93 o 
  -4   8  14      308.29      332.25     29.86 o 
  -2   8  14        1.36       33.89     18.47 o 
   0   8  14      176.27      174.08     21.69 o 
   2   8  14     1188.42     1381.21     40.68 o 
   4   8  14     3635.83     3667.82     64.31 o 
   6   8  14     1911.44     2270.15     65.02 o 
   8   8  14     1131.70     1340.00    107.89 o 
  10   8  14     1731.71     1818.39    127.36 o 
 -23   9  14      173.94      229.84     60.60 o 
 -21   9  14     5040.61     4994.87    129.61 o 
 -19   9  14     9663.94    10058.77    277.23 o 
 -17   9  14    11767.14    10966.17    270.99 o 
 -15   9  14     8959.27     8346.56    181.53 o 
 -13   9  14     5182.43     4975.55     87.84 o 
 -11   9  14     1541.60     1165.12     45.85 o 
  -9   9  14      544.58      537.41     36.44 o 
  -7   9  14     4069.11     4416.72     95.35 o 
  -5   9  14     7439.78     7752.71    124.63 o 
  -3   9  14     7114.11     7628.05    117.95 o 
  -1   9  14    14404.97    14373.61    196.19 o 
   1   9  14    13298.28    13364.23    168.70 o 
   3   9  14     3822.19     3640.01     61.35 o 
   5   9  14     1515.65     1484.95     56.60 o 
   7   9  14       48.22       68.34     28.12 o 
   9   9  14      378.80      475.36    110.43 o 
 -22  10  14     3770.79     3987.17    121.65 o 
 -20  10  14      503.21      543.74     65.50 o 
 -18  10  14      400.64      463.12     76.58 o 
 -16  10  14      226.64      369.71     39.49 o 
 -14  10  14     7979.77     7578.20    185.20 o 
 -12  10  14     7331.73     7077.88    141.16 o 
 -10  10  14     7765.03     7724.72    127.74 o 
  -8  10  14    12837.68    12461.29    185.58 o 
  -6  10  14     2057.19     2057.31     58.42 o 
  -4  10  14     1798.45     1910.99     59.24 o 
  -2  10  14     1367.40     1282.96     55.16 o 
   0  10  14      128.13       75.37     30.16 o 
   2  10  14      136.54      149.33     22.45 o 
   4  10  14     1492.89     1703.36     56.51 o 
   6  10  14     8549.63     8876.77    290.67 o 
   8  10  14     5388.09     5838.39    224.26 o 
 -21  11  14     2223.09     2216.71    110.18 o 
 -19  11  14      830.12      661.91     92.14 o 
 -17  11  14      557.36      583.05     50.60 o 
 -15  11  14      799.70      761.31     44.31 o 
 -13  11  14      286.52      350.43     36.92 o 
 -11  11  14      305.80      391.21     50.82 o 
  -9  11  14        7.16       17.38     24.02 o 
  -7  11  14     1441.88     1404.16     52.35 o 
  -5  11  14      301.06      380.39     37.41 o 
  -3  11  14     1650.28     1836.75     59.06 o 
  -1  11  14       68.74       76.06     25.99 o 
   1  11  14       27.48       58.06     28.76 o 
   3  11  14      731.78      619.70     54.05 o 
   5  11  14     2499.40     2208.87     86.07 o 
   7  11  14      847.75      642.04     62.95 o 
 -20  12  14        0.32       -0.07     35.86 o 
 -18  12  14       13.35       31.93     30.69 o 
 -16  12  14        7.94       24.87     21.68 o 
 -14  12  14      829.27      786.33     50.01 o 
 -12  12  14       46.04       75.94     32.08 o 
 -10  12  14      110.37      136.52     33.33 o 
  -8  12  14      511.87      479.73     42.52 o 
  -6  12  14        1.24       15.45     23.14 o 
  -4  12  14     1886.10     1736.04     64.73 o 
  -2  12  14        6.67       33.80     25.39 o 
   0  12  14      382.17      336.86     39.24 o 
   2  12  14      231.53      204.76     34.27 o 
   4  12  14      401.25      453.08     38.50 o 
   6  12  14      663.76      698.55     62.01 o 
 -19  13  14     3069.64     2882.06    101.55 o 
 -17  13  14     2456.89     2368.59     81.42 o 
 -15  13  14     1967.11     1863.99     64.68 o 
 -13  13  14      840.10      837.44     55.33 o 
 -11  13  14     2534.42     2576.41     75.49 o 
  -9  13  14      367.84      308.18     37.93 o 
  -7  13  14     1395.79     1309.20     62.80 o 
  -5  13  14     4843.02     5196.68    117.29 o 
  -3  13  14     1077.66     1244.78     56.81 o 
  -1  13  14     3910.02     4375.54    110.26 o 
   1  13  14     2308.39     2372.92     78.93 o 
   3  13  14     2030.80     1912.69     69.25 o 
   5  13  14     1609.48     1431.74     82.50 o 
 -18  14  14        6.80      -16.69     34.08 o 
 -16  14  14      922.89      823.41     94.11 o 
 -14  14  14     2974.99     3283.28    104.64 o 
 -12  14  14     4324.13     4537.80    132.54 o 
 -10  14  14     4648.78     4633.24    108.86 o 
  -8  14  14     3020.38     3216.39     88.12 o 
  -6  14  14     3217.85     3174.25    101.47 o 
  -4  14  14       15.52       48.10     29.47 o 
  -2  14  14        3.44       14.19     27.61 o 
   0  14  14      123.82      151.97     36.96 o 
   2  14  14      888.47     1142.84    111.57 o 
   4  14  14     2804.12     3243.47    134.61 o 
 -17  15  14     1975.32     2052.76    147.15 o 
 -15  15  14     2036.28     1947.38     76.94 o 
 -13  15  14     1516.97     1369.79     75.10 o 
 -11  15  14      285.82      233.41     45.51 o 
  -9  15  14        2.74       -4.85     28.94 o 
  -7  15  14       15.55       20.91     31.16 o 
  -5  15  14     3880.78     4044.42    106.29 o 
  -3  15  14     2243.16     2590.21     85.43 o 
  -1  15  14      886.78      862.37     81.56 o 
   1  15  14     1632.66     1708.41     71.89 o 
   3  15  14     1742.70     1734.77     77.50 o 
 -14  16  14        5.80       87.68     37.31 o 
 -12  16  14        0.28       21.28     30.99 o 
 -10  16  14      101.01      102.39     37.69 o 
  -8  16  14      177.27      157.90     41.42 o 
  -6  16  14      235.65      268.41     44.43 o 
  -4  16  14       23.60        0.84     26.96 o 
  -2  16  14      320.69      217.75     45.56 o 
   0  16  14      194.98      139.37     42.41 o 
 -11  17  14      142.64      145.08     42.02 o 
  -9  17  14        1.74       18.80     33.83 o 
  -7  17  14        5.31        0.09     28.38 o 
  -5  17  14     1128.30     1206.64     75.53 o 
  -3  17  14     2591.13     2905.15    100.75 o 
 -25   1  15      626.84      528.59     71.08 o 
 -23   1  15       47.74      128.84     38.68 o 
 -21   1  15      202.14       95.00     40.07 o 
 -19   1  15     1854.81     1884.54     81.17 o 
 -17   1  15    10093.50     9789.89    188.31 o 
 -15   1  15     2051.92     2039.14     91.04 o 
 -13   1  15     1486.55     1699.41     78.43 o 
 -11   1  15     4078.16     3580.09    103.80 o 
  -9   1  15     2373.75     2587.50     47.46 o 
  -7   1  15     3321.04     3261.86     53.54 o 
  -5   1  15      711.21      660.44     30.19 o 
  -3   1  15     1561.69     1394.83     39.12 o 
  -1   1  15     4649.29     4582.77     74.86 o 
   1   1  15     7250.91     7365.59     92.64 o 
   3   1  15     6082.65     5843.84     68.62 o 
   5   1  15     3278.86     2878.29     59.73 o 
   7   1  15      265.80      232.29     60.00 o 
   9   1  15      117.43      104.41     58.05 o 
 -26   2  15     1385.88     1359.16     84.48 o 
 -24   2  15     2751.60     2579.96    107.34 o 
 -22   2  15     5203.52     4754.81    136.25 o 
 -20   2  15     7083.03     7443.18    167.97 o 
 -18   2  15     3732.24     3835.27    111.45 o 
 -16   2  15       16.71       96.45     35.44 o 
 -14   2  15       62.41       16.74     28.59 o 
 -12   2  15     2776.91     2455.77     91.64 o 
 -10   2  15    14747.82    13555.29    218.02 o 
  -8   2  15    16821.41    16609.32    243.86 o 
  -6   2  15    12340.26    11888.83    124.10 o 
  -4   2  15     8872.75     9247.98    107.91 o 
  -2   2  15     1674.03     1830.50     50.06 o 
   0   2  15        5.34       46.42     16.76 o 
   2   2  15      318.42      312.50     24.50 o 
   4   2  15      190.33      174.13     28.89 o 
   6   2  15     2314.91     2608.29    117.97 o 
   8   2  15     3997.63     4482.61    263.87 o 
  10   2  15     4828.87     5374.20    231.59 o 
 -25   3  15     1422.19     1602.56     99.06 o 
 -23   3  15      422.70      513.24     60.86 o 
 -21   3  15     1457.48     1739.21     85.12 o 
 -19   3  15     4927.22     4592.43    135.52 o 
 -17   3  15     7223.71     7172.05    156.90 o 
 -15   3  15    26917.16    26166.34    429.21 o 
 -13   3  15    13812.04    13617.78    228.65 o 
 -11   3  15      892.80     1192.03     61.80 o 
  -9   3  15      295.33      387.27     28.43 o 
  -7   3  15       22.50       -6.75     13.25 o 
  -5   3  15       72.48       41.99     21.90 o 
  -3   3  15      291.85      340.89     24.04 o 
  -1   3  15     2755.65     2615.96     47.02 o 
   1   3  15     9383.77     9185.08    113.44 o 
   3   3  15     6833.57     7029.00    196.43 o 
   5   3  15     6864.14     6954.51    309.44 o 
   7   3  15     2750.71     2805.84    132.23 o 
   9   3  15       45.80       77.04     56.16 o 
 -24   4  15     1307.14     1537.39    161.88 o 
 -22   4  15     2637.03     3052.66    136.23 o 
 -20   4  15      648.28      613.00     59.88 o 
 -18   4  15      842.64      948.38     64.20 o 
 -16   4  15     5228.24     5266.35    127.88 o 
 -14   4  15     1814.47     1752.83     88.50 o 
 -12   4  15     4661.91     3903.77    133.97 o 
 -10   4  15      148.10      121.84     18.21 o 
  -8   4  15      135.08       67.47     18.39 o 
  -6   4  15        9.68       56.07     16.34 o 
  -4   4  15      590.11      497.79     25.00 o 
  -2   4  15     3476.95     3612.13     59.80 o 
   0   4  15     3229.34     3219.08     58.06 o 
   2   4  15      128.36      134.87     20.21 o 
   4   4  15      982.09      941.06     41.24 o 
   6   4  15     1922.57     1908.02    120.89 o 
   8   4  15     2118.94     2185.58    126.34 o 
  10   4  15      307.62      241.42     72.70 o 
 -25   5  15       46.92       81.55     46.11 o 
 -23   5  15      275.23      166.56     48.76 o 
 -21   5  15       10.29        5.85     32.37 o 
 -19   5  15      724.57      612.05     59.53 o 
 -17   5  15     2935.17     3059.35    100.05 o 
 -15   5  15     2612.45     2396.37     84.92 o 
 -13   5  15     2270.10     2080.00     70.43 o 
 -11   5  15       10.00       57.99     24.69 o 
  -9   5  15      304.04      226.26     29.15 o 
  -7   5  15      180.73      198.88     26.52 o 
  -5   5  15     1839.60     1897.79     48.24 o 
  -3   5  15      179.72      282.42     22.91 o 
  -1   5  15       12.18       64.88     16.47 o 
   1   5  15      104.13      133.72     18.90 o 
   3   5  15      338.54      321.20     38.14 o 
   5   5  15      533.27      444.84     58.88 o 
   7   5  15      172.43       95.55     53.32 o 
   9   5  15       14.39       -6.67     44.83 o 
 -24   6  15      432.71      429.53     62.86 o 
 -22   6  15     3392.46     3280.30    139.83 o 
 -20   6  15     3459.42     3307.57    119.63 o 
 -18   6  15      793.20      845.82     63.90 o 
 -16   6  15     2125.80     1956.79     70.48 o 
 -14   6  15      178.48      158.36     23.05 o 
 -12   6  15     6164.16     6324.73    143.71 o 
 -10   6  15     3842.90     3333.40     95.38 o 
  -8   6  15    11234.32    10659.75    154.76 o 
  -6   6  15     7223.42     7712.61    116.47 o 
  -4   6  15      135.63      194.46     36.06 o 
  -2   6  15      412.45      403.86     25.64 o 
   0   6  15      537.86      544.75     29.79 o 
   2   6  15       88.64      124.97     19.30 o 
   4   6  15       85.93       75.90     17.38 o 
   6   6  15      579.51      629.01     90.36 o 
   8   6  15     3669.74     3903.69    222.16 o 
 -23   7  15      428.72      460.33     63.63 o 
 -21   7  15      385.30      399.31     58.50 o 
 -19   7  15     4514.19     4425.30    131.10 o 
 -17   7  15     3671.87     3566.82     99.56 o 
 -15   7  15    11805.38    12613.92    205.18 o 
 -13   7  15    15293.44    14862.33    227.65 o 
 -11   7  15    11816.01    12074.24    146.00 o 
  -9   7  15     8983.18     9131.96    118.80 o 
  -7   7  15        1.44       53.75     19.58 o 
  -5   7  15     2121.27     2376.78     49.56 o 
  -3   7  15     1481.57     1545.35     43.88 o 
  -1   7  15     7455.85     7904.45    150.06 o 
   1   7  15    10605.36    10872.63    125.45 o 
   3   7  15     5074.52     4966.85     70.13 o 
   5   7  15     5816.54     5843.92    114.06 o 
   7   7  15     2714.21     2614.55    179.51 o 
   9   7  15        0.89       31.49    101.04 o 
 -22   8  15     2275.41     2288.33    107.61 o 
 -20   8  15     3272.24     3198.78    119.39 o 
 -18   8  15     2525.61     2553.94     87.87 o 
 -16   8  15      647.80      707.71     52.74 o 
 -14   8  15       23.02       26.74     12.72 o 
 -12   8  15      898.15      736.70     59.39 o 
 -10   8  15     3162.40     3267.56     88.60 o 
  -8   8  15     4914.10     5003.09     92.08 o 
  -6   8  15     3654.39     3506.36     72.18 o 
  -4   8  15     5484.98     5702.95     87.67 o 
  -2   8  15     1737.32     1668.07     47.59 o 
   0   8  15       74.81      108.27     20.64 o 
   2   8  15       16.66       33.78     17.85 o 
   4   8  15      452.03      519.55     44.61 o 
   6   8  15     1557.08     1503.21     62.64 o 
   8   8  15     1075.53      889.73    122.65 o 
 -23   9  15      156.83      165.91     54.69 o 
 -21   9  15      130.97      185.70     38.94 o 
 -19   9  15      106.71       99.12     43.01 o 
 -17   9  15      112.58       82.87     24.94 o 
 -15   9  15      163.31      137.83     29.86 o 
 -13   9  15     2653.87     2942.58     75.88 o 
 -11   9  15     1641.17     1611.79     71.62 o 
  -9   9  15       21.12       32.34     20.19 o 
  -7   9  15       58.15      104.19     28.00 o 
  -5   9  15       47.06       94.87     27.60 o 
  -3   9  15     2451.30     2429.57     57.80 o 
  -1   9  15     1099.20     1049.71     41.52 o 
   1   9  15        0.78       -6.65     16.91 o 
   3   9  15        8.85       11.93     16.70 o 
   5   9  15      249.66      204.19     29.95 o 
   7   9  15       37.08      -54.21     54.21 o 
 -22  10  15      559.63      556.32     61.03 o 
 -20  10  15     1759.03     1759.50     85.17 o 
 -18  10  15     1391.31     1465.01     89.01 o 
 -16  10  15       19.70       42.01     28.29 o 
 -14  10  15      470.70      670.49     49.70 o 
 -12  10  15        1.05       20.51     25.75 o 
 -10  10  15      923.63     1044.14     50.78 o 
  -8  10  15     4119.89     3938.79     89.71 o 
  -6  10  15     1243.07     1356.52     51.77 o 
  -4  10  15       58.16       74.97     31.72 o 
  -2  10  15       89.67       81.09     46.69 o 
   0  10  15       25.45       34.47     21.96 o 
   2  10  15       34.99       55.38     24.32 o 
   4  10  15     1631.39     1714.83     75.17 o 
   6  10  15      833.49      861.11     45.92 o 
 -21  11  15      125.86      139.56     46.39 o 
 -19  11  15     1827.76     2104.40    108.04 o 
 -17  11  15     7502.42     7334.46    255.61 o 
 -15  11  15     3929.07     4157.95    148.13 o 
 -13  11  15     4500.83     4617.02    100.09 o 
 -11  11  15     8321.19     7619.50    183.33 o 
  -9  11  15     1893.32     1786.86     65.20 o 
  -7  11  15        3.83       34.34     24.44 o 
  -5  11  15     1257.54     1495.09     68.59 o 
  -3  11  15     3306.27     3324.67     84.31 o 
  -1  11  15     2720.47     2876.55     75.77 o 
   1  11  15     1839.23     2034.11     90.28 o 
   3  11  15     4694.36     4521.74    114.82 o 
   5  11  15     2824.41     2740.71    214.16 o 
 -20  12  15     3727.47     3874.20    147.33 o 
 -18  12  15     2305.35     2138.89    129.38 o 
 -16  12  15      134.61       77.34     35.08 o 
 -14  12  15       11.96        5.88     24.71 o 
 -12  12  15      578.15      681.09     68.51 o 
 -10  12  15     2370.21     2382.74     77.88 o 
  -8  12  15     4832.52     5242.21    115.41 o 
  -6  12  15     8672.44     8612.92    150.82 o 
  -4  12  15     3466.94     3807.83    101.67 o 
  -2  12  15      740.70      722.13     47.32 o 
   0  12  15       27.48       64.17     30.61 o 
   2  12  15        0.36       80.04     33.52 o 
   4  12  15      267.64      236.29     48.97 o 
 -19  13  15      279.00      196.27     60.29 o 
 -17  13  15      421.07      336.91     44.27 o 
 -15  13  15     1888.67     1855.57     81.10 o 
 -13  13  15     2112.71     2056.10     77.92 o 
 -11  13  15     1197.75     1157.82     63.00 o 
  -9  13  15     2104.99     1907.17     90.59 o 
  -7  13  15       44.32       15.10     28.32 o 
  -5  13  15     2483.88     2590.59     78.99 o 
  -3  13  15      947.70     1115.18     67.23 o 
  -1  13  15     1484.15     1479.76     63.91 o 
   1  13  15     1648.32     1784.24     67.80 o 
   3  13  15      258.55      301.91     54.96 o 
 -16  14  15      153.61      114.03     43.09 o 
 -14  14  15      218.32      253.51     44.40 o 
 -12  14  15       79.93       58.44     32.38 o 
 -10  14  15        3.76      -10.13     29.67 o 
  -8  14  15      966.85      847.39     59.71 o 
  -6  14  15      742.71      711.92     52.22 o 
  -4  14  15       65.70      216.15     85.26 o 
  -2  14  15      204.86      214.06     39.50 o 
   0  14  15      281.40      252.81     46.07 o 
   2  14  15       79.19       92.09     36.82 o 
 -15  15  15     3103.91     3354.66    123.07 o 
 -13  15  15     2033.44     2144.06    121.02 o 
 -11  15  15      443.73      416.66     47.47 o 
  -9  15  15       67.64      110.65     42.52 o 
  -7  15  15       24.30       -6.48     30.25 o 
  -5  15  15       13.40       11.93     28.39 o 
  -3  15  15      279.94      284.07     64.71 o 
  -1  15  15     1823.45     1985.87     89.07 o 
 -12  16  15     1593.11     1736.36     88.71 o 
 -10  16  15     1872.18     1965.30     82.92 o 
  -8  16  15     3735.27     4323.25    125.14 o 
  -6  16  15     3434.37     3653.46    117.98 o 
  -4  16  15     2058.36     2025.94     94.63 o 
 -24   0  16      287.96      103.43     57.27 o 
 -22   0  16     1447.83     1782.48    110.19 o 
 -20   0  16     6972.19     6839.26    202.49 o 
 -18   0  16     3184.28     2889.63    164.95 o 
 -16   0  16    15681.72    16358.72    496.04 o 
 -14   0  16    10768.79    10492.42    332.28 o 
 -12   0  16     1251.07      755.86     84.67 o 
 -10   0  16     1157.74      874.86     63.52 o 
  -8   0  16      887.53      849.93     80.56 o 
  -6   0  16     3514.02     2987.86     81.77 o 
  -4   0  16    11104.83    10973.05    206.23 o 
  -2   0  16    16407.18    16381.13    359.15 o 
   0   0  16     9014.06     8789.78    149.21 o 
   2   0  16     1623.42     1672.99     96.24 o 
   4   0  16      689.12      656.40     35.58 o 
   6   0  16     1135.82     1243.95    134.45 o 
   8   0  16     4021.70     4006.94    248.86 o 
 -25   1  16     2264.69     2326.33     95.88 o 
 -23   1  16      400.88      487.84     60.56 o 
 -21   1  16       39.97       44.29     37.39 o 
 -19   1  16      255.22      156.26     50.82 o 
 -17   1  16       53.86       38.62     33.53 o 
 -15   1  16     7179.98     6453.51    173.26 o 
 -13   1  16    17763.50    17224.67    385.54 o 
 -11   1  16    10223.06     9863.22    207.29 o 
  -9   1  16     9964.70    10215.46    116.92 o 
  -7   1  16     5646.83     5515.95     80.57 o 
  -5   1  16      327.72      441.70     26.03 o 
  -3   1  16     1187.70     1185.35     51.30 o 
  -1   1  16     3770.71     3639.75     60.21 o 
   1   1  16     2473.28     2529.92     48.75 o 
   3   1  16      448.58      302.75     34.89 o 
   5   1  16     2771.83     2749.51    138.67 o 
   7   1  16     1911.76     2307.24    141.25 o 
   9   1  16     1459.25     1655.79    124.47 o 
 -24   2  16      830.82      817.39     74.58 o 
 -22   2  16      350.11      299.16     53.16 o 
 -20   2  16       64.21       68.19     64.37 o 
 -18   2  16      956.98     1155.36     88.06 o 
 -16   2  16     2079.61     2032.00     81.68 o 
 -14   2  16       30.80      113.19     40.62 o 
 -12   2  16       36.45       83.21     31.49 o 
 -10   2  16      724.60      640.38     30.94 o 
  -8   2  16     2177.97     1886.56     42.27 o 
  -6   2  16     1362.37     1537.51     38.79 o 
  -4   2  16      229.24      209.76     23.80 o 
  -2   2  16        1.04        4.80     13.80 o 
   0   2  16      111.43      130.47     22.90 o 
   2   2  16      313.07      279.88     25.67 o 
   4   2  16     2762.33     2449.19     89.51 o 
   6   2  16       20.77       50.09     47.83 o 
   8   2  16        5.70       47.27     53.04 o 
 -25   3  16      158.19      166.57     53.20 o 
 -23   3  16      206.86      162.47     50.38 o 
 -21   3  16       55.41       32.38     37.21 o 
 -19   3  16        5.64       10.93     32.20 o 
 -17   3  16        6.50       61.38     36.11 o 
 -15   3  16       60.63       72.12     35.13 o 
 -13   3  16      501.92      601.31     49.49 o 
 -11   3  16      296.66      399.35     22.84 o 
  -9   3  16     4796.79     4430.72     75.36 o 
  -7   3  16     4323.32     4273.78     65.25 o 
  -5   3  16        9.73       17.81     16.45 o 
  -3   3  16     2044.85     1970.47     46.12 o 
  -1   3  16     2870.15     2728.57     56.86 o 
   1   3  16     3668.64     3906.05     69.29 o 
   3   3  16     1483.55     1367.79     41.30 o 
   5   3  16       51.60      107.22     56.91 o 
   7   3  16      440.47      398.87     82.97 o 
 -24   4  16      233.00      125.21     50.05 o 
 -22   4  16     1828.32     1594.86     89.56 o 
 -20   4  16     4811.10     4928.42    147.18 o 
 -18   4  16    10138.20     9894.68    207.43 o 
 -16   4  16     6080.81     5541.06    136.80 o 
 -14   4  16      108.56      166.86     41.73 o 
 -12   4  16       66.40       76.04     17.58 o 
 -10   4  16     1271.80      888.96     36.16 o 
  -8   4  16     6502.81     6226.83     98.48 o 
  -6   4  16     5510.15     5739.48     94.14 o 
  -4   4  16     2964.67     3090.47     57.18 o 
  -2   4  16     2496.13     2556.07     56.00 o 
   0   4  16      995.72     1041.94     46.04 o 
   2   4  16      934.57      871.87     36.50 o 
   4   4  16      103.10      101.56     29.00 o 
   6   4  16      758.21      907.32     89.11 o 
   8   4  16     1955.37     2347.75    152.27 o 
 -23   5  16      980.03     1060.35     81.31 o 
 -21   5  16      226.23      287.04     61.67 o 
 -19   5  16      102.56       92.61     41.60 o 
 -17   5  16     2247.18     2344.72     92.18 o 
 -15   5  16     7961.32     7704.37    165.75 o 
 -13   5  16     4612.96     3886.56    200.52 o 
 -11   5  16    14037.26    13616.56    249.82 o 
  -9   5  16    12168.44    12258.63    155.52 o 
  -7   5  16     2238.19     2202.30     51.46 o 
  -5   5  16       79.37       81.16     17.00 o 
  -3   5  16       96.80       79.43     18.58 o 
  -1   5  16     2973.16     3382.42     61.17 o 
   1   5  16     1659.91     1523.27     40.51 o 
   3   5  16     3180.09     3077.93     82.50 o 
   5   5  16     8603.40     8735.44    245.05 o 
   7   5  16     3254.85     3256.83    160.62 o 
 -24   6  16      616.47      652.88     74.59 o 
 -22   6  16      459.62      362.31     62.64 o 
 -20   6  16      616.00      712.80     67.64 o 
 -18   6  16     1738.27     2198.61     94.16 o 
 -16   6  16     2131.05     2266.13    125.31 o 
 -14   6  16     1280.98     1255.90     52.96 o 
 -12   6  16     1128.44     1291.47     58.24 o 
 -10   6  16      445.01      412.87     38.19 o 
  -8   6  16     2833.49     2793.78     73.34 o 
  -6   6  16     5468.99     5001.78    101.99 o 
  -4   6  16     3540.74     3540.05     64.80 o 
  -2   6  16     3193.83     3178.58     56.64 o 
   0   6  16     1161.05     1109.13     34.28 o 
   2   6  16      158.34      124.03     22.09 o 
   4   6  16       72.30       44.77     32.51 o 
   6   6  16      307.42      395.90     78.72 o 
 -23   7  16       92.73      100.28     49.59 o 
 -21   7  16      371.60      393.75     66.71 o 
 -19   7  16       58.93       87.83     43.51 o 
 -17   7  16      151.18      233.99     43.81 o 
 -15   7  16      129.31      148.87     25.98 o 
 -13   7  16      741.25      850.24     51.20 o 
 -11   7  16       22.02       -6.67     24.29 o 
  -9   7  16     1941.05     2103.75     65.54 o 
  -7   7  16      367.85      328.28     33.34 o 
  -5   7  16      154.15      192.66     29.80 o 
  -3   7  16      368.21      368.41     30.86 o 
  -1   7  16     1063.21     1269.15     43.10 o 
   1   7  16      117.87      124.56     21.11 o 
   3   7  16      125.38       87.36     27.78 o 
   5   7  16        6.37       17.13     22.83 o 
   7   7  16      225.94      192.90     65.11 o 
 -22   8  16     1248.63     1091.64     92.26 o 
 -20   8  16     1275.44     1196.68     84.74 o 
 -18   8  16     3757.93     4064.15    113.75 o 
 -16   8  16     1150.59     1015.21     61.23 o 
 -14   8  16        7.61       22.52     28.49 o 
 -12   8  16      393.40      312.31     40.11 o 
 -10   8  16      279.22      345.82     30.08 o 
  -8   8  16     1603.61     1785.97     51.84 o 
  -6   8  16     1580.30     1651.10     48.90 o 
  -4   8  16     4375.79     4435.42     76.69 o 
  -2   8  16     4145.82     4243.68     73.46 o 
   0   8  16      824.96      839.61     59.40 o 
   2   8  16      552.24      485.67     29.73 o 
   4   8  16      209.49      135.91     31.02 o 
   6   8  16      837.89      780.33    112.21 o 
 -21   9  16       21.17       39.04     55.08 o 
 -19   9  16      915.50      889.77     66.27 o 
 -17   9  16     2476.08     2633.92     94.36 o 
 -15   9  16     4995.34     4837.91    100.23 o 
 -13   9  16    10521.43    10294.78    257.85 o 
 -11   9  16    11744.08    11526.98    162.22 o 
  -9   9  16     6224.62     6060.70     96.01 o 
  -7   9  16     5654.44     5561.90     92.08 o 
  -5   9  16     2293.23     2158.57     57.75 o 
  -3   9  16        3.97        8.78     20.26 o 
  -1   9  16     1087.26     1409.09     52.12 o 
   1   9  16     4039.63     4388.10     94.67 o 
   3   9  16     2929.58     3340.64     94.86 o 
   5   9  16     3350.01     3318.95    151.59 o 
 -20  10  16     3647.60     3484.14    118.04 o 
 -18  10  16     2477.93     2323.99     94.76 o 
 -16  10  16     4279.94     4430.15    142.24 o 
 -14  10  16     2354.23     2304.82    100.35 o 
 -12  10  16        9.81        2.53     19.91 o 
 -10  10  16      348.37      374.74     38.95 o 
  -8  10  16     2114.71     2305.78     71.95 o 
  -6  10  16     9266.70     9036.26    166.86 o 
  -4  10  16     8524.54     8710.18    129.39 o 
  -2  10  16     3992.62     4171.52     85.60 o 
   0  10  16     3194.52     3167.97     74.41 o 
   2  10  16       84.50       47.97     23.82 o 
   4  10  16       30.66       75.85     36.46 o 
 -19  11  16      285.38      375.87     56.52 o 
 -17  11  16      386.36      423.87     64.43 o 
 -15  11  16     1163.98     1226.56     63.13 o 
 -13  11  16      476.62      400.13     80.79 o 
 -11  11  16      201.33      227.80     36.90 o 
  -9  11  16      667.46      616.14     48.37 o 
  -7  11  16     1029.38     1076.17     78.90 o 
  -5  11  16     1124.57     1153.46     59.85 o 
  -3  11  16      213.27      103.02     31.97 o 
  -1  11  16       62.09       65.35     26.55 o 
   1  11  16      239.67      174.56     31.48 o 
   3  11  16      806.69      981.78    114.19 o 
 -18  12  16      134.38      146.06     55.13 o 
 -16  12  16      583.12      626.23     74.23 o 
 -14  12  16      706.69      628.08     73.27 o 
 -12  12  16      267.93      254.53     39.87 o 
 -10  12  16       76.49       93.48     34.14 o 
  -8  12  16      277.16      288.76     42.68 o 
  -6  12  16     1221.40     1164.82     77.85 o 
  -4  12  16       15.48       43.39     30.47 o 
  -2  12  16        5.28       26.44     29.40 o 
   0  12  16      173.20      127.80     29.54 o 
   2  12  16        2.83        4.01     22.32 o 
 -17  13  16     1084.66     1226.63    117.64 o 
 -15  13  16     2367.93     2321.97    250.26 o 
 -13  13  16     4844.52     4534.84    152.50 o 
 -11  13  16     1950.35     2081.64    108.10 o 
  -9  13  16     2863.66     2942.76     93.85 o 
  -7  13  16     1256.89     1206.64     66.42 o 
  -5  13  16       43.19       41.79     29.66 o 
  -3  13  16       81.06      151.37     44.77 o 
  -1  13  16      475.81      540.74     53.64 o 
   1  13  16     1408.15     1621.64     82.85 o 
 -14  14  16      425.66      384.47     67.71 o 
 -12  14  16       71.45       47.04     31.21 o 
 -10  14  16       79.44      140.26     36.53 o 
  -8  14  16     3036.64     2987.62    106.07 o 
  -6  14  16     3005.41     3334.68     97.59 o 
  -4  14  16     3000.69     3255.85    112.61 o 
  -2  14  16     4200.85     4211.06    117.46 o 
 -11  15  16     2012.15     2057.27    124.69 o 
  -9  15  16     1837.50     1745.11     85.16 o 
  -7  15  16       26.40       78.73     36.46 o 
  -5  15  16        0.92       22.53     33.68 o 
 -23   1  17     1305.83     1361.01     76.97 o 
 -21   1  17      127.48      110.20     45.19 o 
 -19   1  17      967.17     1014.37     97.39 o 
 -17   1  17     1213.61     1244.46     73.91 o 
 -15   1  17     2519.72     2122.42     85.24 o 
 -13   1  17     2880.05     2730.23     88.08 o 
 -11   1  17     4451.30     4674.05    131.79 o 
  -9   1  17     5384.20     4652.39     72.13 o 
  -7   1  17     4548.20     4495.42     70.39 o 
  -5   1  17     3469.56     3554.08     62.69 o 
  -3   1  17     2935.27     2731.77     54.72 o 
  -1   1  17       38.03       86.14     20.12 o 
   1   1  17      890.72      883.52     32.16 o 
   3   1  17      730.90      633.07     86.36 o 
   5   1  17     2571.56     2629.78    143.79 o 
   7   1  17     2108.20     2388.14    153.98 o 
 -24   2  17       24.28      -25.59     40.97 o 
 -22   2  17     2799.83     2624.80    111.84 o 
 -20   2  17     3659.82     3718.21    123.02 o 
 -18   2  17     5111.52     4749.66    134.31 o 
 -16   2  17    10352.95    10032.73    204.47 o 
 -14   2  17     2862.81     2848.95     93.39 o 
 -12   2  17     1919.78     2026.20    100.53 o 
 -10   2  17      381.04      466.39     28.42 o 
  -8   2  17       55.66      121.21     20.06 o 
  -6   2  17      584.37      537.72     31.81 o 
  -4   2  17     4050.43     4095.93     72.33 o 
  -2   2  17    11040.83    11115.66    142.69 o 
   0   2  17     7455.37     7669.72    114.55 o 
   2   2  17     2188.95     2185.97     63.69 o 
   4   2  17     1606.39     1725.31    135.81 o 
   6   2  17       78.24       71.22     52.96 o 
 -23   3  17     2347.75     2361.06    111.64 o 
 -21   3  17     2376.35     2531.04    116.91 o 
 -19   3  17     1431.58     1388.03    100.92 o 
 -17   3  17        2.49       50.04     36.92 o 
 -15   3  17     1423.84     1494.52     73.24 o 
 -13   3  17     5868.06     5565.74    129.85 o 
 -11   3  17    14743.61    13424.81    313.03 o 
  -9   3  17    10707.57    10327.18    145.30 o 
  -7   3  17     7146.01     6924.38    101.65 o 
  -5   3  17     1671.95     1895.83     61.00 o 
  -3   3  17       11.25       -2.67     17.97 o 
  -1   3  17      127.31      160.54     24.63 o 
   1   3  17       20.00       54.01     21.77 o 
   3   3  17      384.45      371.90     48.08 o 
   5   3  17     1236.26     1319.58    100.77 o 
   7   3  17     3035.57     3165.54    188.34 o 
 -24   4  17      274.34      191.50     56.63 o 
 -22   4  17        2.50        7.73     43.79 o 
 -20   4  17      316.35      331.73     56.29 o 
 -18   4  17     1292.28     1448.05     80.82 o 
 -16   4  17      354.19      390.16     55.56 o 
 -14   4  17      994.26     1039.05     64.08 o 
 -12   4  17     1114.79     1059.86     85.07 o 
 -10   4  17       12.52       43.87     21.34 o 
  -8   4  17        0.67       37.63     21.99 o 
  -6   4  17     1009.56      777.49     39.85 o 
  -4   4  17     2034.49     2340.56     53.84 o 
  -2   4  17       39.39       32.36     19.45 o 
   0   4  17       31.77       32.48     19.69 o 
   2   4  17     1900.70     1785.26     92.25 o 
   4   4  17      916.52      709.34    250.22 o 
   6   4  17      607.90      660.98     84.63 o 
 -23   5  17        0.38        4.70     37.01 o 
 -21   5  17        0.50       30.67     40.36 o 
 -19   5  17       32.10       51.12     40.11 o 
 -17   5  17       11.98       86.12     40.61 o 
 -15   5  17      409.72      448.01     52.90 o 
 -13   5  17     2205.96     1831.95    129.29 o 
 -11   5  17     2922.25     2832.73    110.09 o 
  -9   5  17     1835.93     1750.46     49.42 o 
  -7   5  17       18.67       44.59     18.85 o 
  -5   5  17      255.74      231.05     27.73 o 
  -3   5  17       10.87       41.39     20.27 o 
  -1   5  17       75.31       86.27     27.32 o 
   1   5  17       17.71        0.82     18.03 o 
   3   5  17       39.59       53.14     36.14 o 
   5   5  17      109.42       77.18     53.08 o 
 -22   6  17      107.14       85.83     50.39 o 
 -20   6  17     2221.28     2307.15    105.73 o 
 -18   6  17     3418.01     3427.38    120.27 o 
 -16   6  17     3291.49     3202.50    110.13 o 
 -14   6  17     6165.99     5980.47    164.94 o 
 -12   6  17     2344.27     2326.28     79.87 o 
 -10   6  17      180.79      120.85     24.81 o 
  -8   6  17      128.66      118.48     24.86 o 
  -6   6  17      779.16      802.14     37.69 o 
  -4   6  17     3678.11     4036.15     77.15 o 
  -2   6  17     3690.31     3770.18     81.32 o 
   0   6  17     3433.86     3585.85     64.30 o 
   2   6  17     2980.52     3149.33    100.15 o 
   4   6  17      288.42      305.91     72.15 o 
 -21   7  17     3206.85     3220.92    129.39 o 
 -19   7  17      567.54      518.86     63.82 o 
 -17   7  17       68.91      134.73     45.40 o 
 -15   7  17      513.75      476.69     48.60 o 
 -13   7  17     6013.35     6347.48    130.70 o 
 -11   7  17     7134.64     7080.97    135.50 o 
  -9   7  17     9083.70     9052.98    154.01 o 
  -7   7  17     8039.55     7907.77    133.76 o 
  -5   7  17     4698.79     4884.39    134.74 o 
  -3   7  17      415.87      327.26     30.19 o 
  -1   7  17      439.91      329.06     39.74 o 
   1   7  17      247.00      215.47     27.90 o 
   3   7  17     1274.53     1439.43    111.06 o 
   5   7  17     2702.91     3114.17    333.78 o 
 -20   8  17      598.78      666.78     73.65 o 
 -18   8  17     1207.47     1047.63     58.59 o 
 -16   8  17     6692.20     6303.02    143.64 o 
 -14   8  17     3562.22     3610.45    101.36 o 
 -12   8  17     1523.70     1630.57     72.59 o 
 -10   8  17     1804.98     2041.78     95.37 o 
  -8   8  17       77.24      169.19     34.97 o 
  -6   8  17     1636.16     1740.61     63.12 o 
  -4   8  17     2534.15     2761.95     71.13 o 
  -2   8  17     6770.16     7093.11    120.63 o 
   0   8  17     2444.84     2323.20     62.25 o 
   2   8  17     1141.22     1126.26     97.66 o 
   4   8  17     1806.41     1769.54     67.84 o 
 -21   9  17       11.16       24.72     44.16 o 
 -19   9  17       74.35      145.87     44.92 o 
 -17   9  17      384.48      369.30     54.54 o 
 -15   9  17      494.94      515.90     53.41 o 
 -13   9  17       13.31        9.93     28.14 o 
 -11   9  17        1.35       15.25     21.07 o 
  -9   9  17      357.38      386.05     35.23 o 
  -7   9  17      106.53       95.68     27.01 o 
  -5   9  17      104.33       88.12     27.70 o 
  -3   9  17     1013.94     1091.80     68.04 o 
  -1   9  17        3.01       13.59     22.41 o 
   1   9  17       91.96       51.05     23.69 o 
   3   9  17       28.27       17.36     22.84 o 
 -20  10  17      147.34      186.70     50.03 o 
 -18  10  17      490.39      366.08     80.59 o 
 -16  10  17      469.12      434.57     54.60 o 
 -14  10  17      559.33      465.36     52.88 o 
 -12  10  17       12.33       34.54     43.86 o 
 -10  10  17       16.98       11.68     22.65 o 
  -8  10  17      235.97      337.58     34.70 o 
  -6  10  17      158.47      134.45     29.79 o 
  -4  10  17      169.37      269.48     31.80 o 
  -2  10  17      957.27     1135.41     51.22 o 
   0  10  17      874.80      960.10     86.49 o 
   2  10  17      480.21      455.29     77.39 o 
 -17  11  17      538.83      565.59     61.80 o 
 -15  11  17      563.65      521.29     49.35 o 
 -13  11  17     2671.80     2965.41    132.92 o 
 -11  11  17     5395.90     5955.29    268.22 o 
  -9  11  17    10056.37    10118.49    174.19 o 
  -7  11  17     2047.28     1980.08     74.19 o 
  -5  11  17      337.99      326.29     39.14 o 
  -3  11  17     1095.68      780.35     59.69 o 
  -1  11  17      136.58      123.32     32.97 o 
   1  11  17     1645.80     1650.59     61.14 o 
 -16  12  17     2975.78     2918.08    187.05 o 
 -14  12  17     2096.87     2134.11    183.42 o 
 -12  12  17     3094.83     2833.62    118.83 o 
 -10  12  17     1425.53     1266.63     66.18 o 
  -8  12  17      744.54      698.56     58.64 o 
  -6  12  17     2037.84     2468.63     90.61 o 
  -4  12  17     1277.07     1403.75     67.47 o 
  -2  12  17     4424.02     4624.29    101.06 o 
   0  12  17     4849.26     4793.34    111.41 o 
 -15  13  17      226.28      370.38     67.81 o 
 -13  13  17      283.87      310.66     62.64 o 
 -11  13  17     1081.24      803.17    117.73 o 
  -9  13  17     1436.82     1469.90     77.83 o 
  -7  13  17     1551.08     1600.33     70.66 o 
  -5  13  17      737.08      567.78     50.50 o 
  -3  13  17      538.77      481.96     52.69 o 
 -10  14  17        2.13       26.26     36.06 o 
  -8  14  17       20.03       25.04     35.85 o 
  -6  14  17       82.51       85.70     39.87 o 
 -22   0  18        5.72       14.63     47.94 o 
 -20   0  18      134.40      105.61     56.98 o 
 -18   0  18     1619.03     1563.43    153.15 o 
 -16   0  18     7554.58     7227.10    287.46 o 
 -14   0  18     7172.16     6374.42    252.00 o 
 -12   0  18    11037.88    10047.83    334.09 o 
 -10   0  18     5663.56     5439.93    273.05 o 
  -8   0  18     2457.91     2556.57     82.40 o 
  -6   0  18       79.82      101.57     30.23 o 
  -4   0  18     1023.62      850.27    116.76 o 
  -2   0  18     7165.27     6722.92    139.96 o 
   0   0  18     2394.51     2289.98     71.21 o 
   2   0  18     8636.26     8410.45    324.74 o 
   4   0  18     6145.72     6235.99    290.60 o 
 -23   1  18     1115.33     1133.74    107.64 o 
 -21   1  18     1428.22     1505.35     95.94 o 
 -19   1  18     2280.24     2305.30    101.13 o 
 -17   1  18     4420.01     4569.73    133.18 o 
 -15   1  18      458.38      574.86     56.48 o 
 -13   1  18        1.11       16.29     29.78 o 
 -11   1  18     1736.93     1399.46    112.04 o 
  -9   1  18     5241.61     4418.12     85.35 o 
  -7   1  18     9787.77     9063.68    117.57 o 
  -5   1  18     7712.56     7581.22    111.67 o 
  -3   1  18     4514.77     4618.79     83.77 o 
  -1   1  18        3.34       39.19     18.99 o 
   1   1  18      313.64      242.67     27.23 o 
   3   1  18        6.20       -7.78     39.76 o 
   5   1  18      480.89      489.29     78.87 o 
 -22   2  18       42.39       88.98     58.75 o 
 -20   2  18      195.22      138.60     48.73 o 
 -18   2  18       10.65       45.39     38.81 o 
 -16   2  18     3585.85     3702.68    123.18 o 
 -14   2  18     2340.43     2354.43     89.33 o 
 -12   2  18      304.32      368.36     49.56 o 
 -10   2  18      207.88      136.17     23.69 o 
  -8   2  18      359.80      345.51     24.95 o 
  -6   2  18      220.68      136.19     24.39 o 
  -4   2  18      401.93      350.51     30.09 o 
  -2   2  18      618.68      526.47     31.73 o 
   0   2  18       72.01      119.42     23.20 o 
   2   2  18      901.94      663.91     52.24 o 
   4   2  18       69.33       42.70     48.54 o 
 -23   3  18      643.59      757.60     79.10 o 
 -21   3  18      772.13      885.25     77.10 o 
 -19   3  18     1122.39      907.82     74.47 o 
 -17   3  18       58.71       43.68     37.64 o 
 -15   3  18      268.87      292.72     48.45 o 
 -13   3  18      409.87      428.49     49.49 o 
 -11   3  18      771.95      699.38     37.78 o 
  -9   3  18     3604.46     3342.53     73.09 o 
  -7   3  18      988.63      968.65     38.81 o 
  -5   3  18      969.77     1139.83     45.12 o 
  -3   3  18      651.00      592.37     47.33 o 
  -1   3  18       52.59       71.13     23.24 o 
   1   3  18       17.54        9.68     19.66 o 
   3   3  18      832.97      871.55     95.12 o 
   5   3  18     1592.94     1879.20    126.98 o 
 -22   4  18        5.95       -0.03     33.85 o 
 -20   4  18      674.15      664.20     70.34 o 
 -18   4  18     1764.69     1633.22     89.45 o 
 -16   4  18     1716.55     1690.34    145.81 o 
 -14   4  18     3207.70     3272.99    112.80 o 
 -12   4  18     3492.50     3590.94    105.24 o 
 -10   4  18     2445.58     2262.81    112.07 o 
  -8   4  18       61.92       95.16     26.46 o 
  -6   4  18       30.45       36.36     20.08 o 
  -4   4  18      275.95      249.67     27.26 o 
  -2   4  18     2942.94     2824.69     64.44 o 
   0   4  18     5345.71     5294.42     99.14 o 
   2   4  18     2670.63     2788.14     88.15 o 
   4   4  18     1907.86     1979.38    132.39 o 
 -21   5  18     2360.91     2566.13    139.63 o 
 -19   5  18     2328.71     2511.20    110.21 o 
 -17   5  18     3239.47     3356.00    117.77 o 
 -15   5  18      892.53      864.77    139.07 o 
 -13   5  18      240.65      335.27     48.69 o 
 -11   5  18     1683.21     1467.88    121.40 o 
  -9   5  18     8093.83     7322.76    160.33 o 
  -7   5  18    10740.53    10472.47    174.49 o 
  -5   5  18     6071.92     5632.50    124.22 o 
  -3   5  18     3932.85     3955.22     80.77 o 
  -1   5  18     1278.52     1354.43     50.05 o 
   1   5  18      423.72      381.25     34.78 o 
   3   5  18      222.03      257.95     61.99 o 
 -20   6  18        0.96       31.90     41.56 o 
 -18   6  18      685.96      574.00     65.89 o 
 -16   6  18     2583.24     2555.93    105.15 o 
 -14   6  18     2031.00     2310.93     99.35 o 
 -12   6  18     1854.66     1869.10     86.66 o 
 -10   6  18     3046.16     2794.29     99.25 o 
  -8   6  18     1179.03     1280.65     51.45 o 
  -6   6  18        8.28       17.41     20.35 o 
  -4   6  18     1008.84      911.54     37.05 o 
  -2   6  18     1423.74     1382.05     48.94 o 
   0   6  18     1749.71     1719.28     53.09 o 
   2   6  18      856.62      739.96     67.87 o 
 -21   7  18        2.92       13.97     40.91 o 
 -19   7  18      253.54      275.76     63.70 o 
 -17   7  18       98.76       74.59     43.77 o 
 -15   7  18      297.15      149.20     71.29 o 
 -13   7  18       11.98       84.24     35.99 o 
 -11   7  18      130.94      143.99     28.15 o 
  -9   7  18      327.31      291.29     41.18 o 
  -7   7  18      230.46      280.71     38.64 o 
  -5   7  18      111.68      109.02     29.68 o 
  -3   7  18        5.83       14.60     20.82 o 
  -1   7  18      105.60       98.42     25.90 o 
   1   7  18      266.60      224.61     45.55 o 
   3   7  18        1.42       -9.98     40.93 o 
 -20   8  18     1277.66     1250.33     92.84 o 
 -18   8  18      610.75      538.04     68.55 o 
 -16   8  18     1648.26     1872.24     92.98 o 
 -14   8  18     1694.25     1884.74     90.26 o 
 -12   8  18     1607.52     1567.10     69.98 o 
 -10   8  18     2069.03     1901.76     79.33 o 
  -8   8  18     1311.51     1260.49     61.54 o 
  -6   8  18      107.34       54.50     26.89 o 
  -4   8  18        0.76       56.12     24.12 o 
  -2   8  18      474.22      437.48     38.48 o 
   0   8  18     3880.41     3989.85     81.66 o 
   2   8  18     1980.57     2060.36     70.41 o 
 -19   9  18     1313.52     1275.94    108.55 o 
 -17   9  18      755.80      715.16     80.06 o 
 -15   9  18      146.09      129.37     41.49 o 
 -13   9  18       15.66        9.75     42.96 o 
 -11   9  18     2332.40     2509.84     86.22 o 
  -9   9  18     5183.13     5403.68    121.37 o 
  -7   9  18     6607.21     7132.23    140.41 o 
  -5   9  18     7799.08     8381.20    170.50 o 
  -3   9  18     4077.61     3802.33     84.99 o 
  -1   9  18     2017.35     2045.95     68.71 o 
   1   9  18      488.22      370.93     55.25 o 
 -18  10  18     2311.97     2496.72    104.28 o 
 -16  10  18     2888.93     2964.27    111.60 o 
 -14  10  18     3541.84     3781.18    115.51 o 
 -12  10  18     8401.73     8408.89    175.29 o 
 -10  10  18     2516.73     2345.44     85.88 o 
  -8  10  18      767.95      652.94     80.28 o 
  -6  10  18      268.42      204.25     39.53 o 
  -4  10  18      381.13      506.54     42.54 o 
  -2  10  18     1320.77     1413.76     63.00 o 
   0  10  18      725.90      694.75     71.02 o 
 -15  11  18      138.80      186.44     47.14 o 
 -13  11  18      134.86      148.62     43.94 o 
 -11  11  18      316.73      266.68     49.71 o 
  -9  11  18        6.63       37.68     30.62 o 
  -7  11  18      286.72      214.84     36.62 o 
  -5  11  18     1203.91     1083.12    103.51 o 
  -3  11  18     2116.92     2228.74     77.10 o 
 -14  12  18       81.87      180.68     47.62 o 
 -12  12  18     1305.57     1603.62     82.71 o 
 -10  12  18      800.21      767.68     65.34 o 
  -8  12  18      252.19      184.58     38.62 o 
  -6  12  18       54.68       64.55     29.26 o 
  -4  12  18      750.86      752.64     59.19 o 
 -21   1  19      964.98      787.74     68.97 o 
 -19   1  19     1917.30     1957.12     99.84 o 
 -17   1  19     1600.60     1754.37     91.46 o 
 -15   1  19     1912.63     1891.28     87.98 o 
 -13   1  19      634.53      652.94     62.40 o 
 -11   1  19       49.09       95.49     35.95 o 
  -9   1  19      109.79       76.74     20.91 o 
  -7   1  19     1719.75     1604.30     48.43 o 
  -5   1  19     2321.60     2361.82     60.47 o 
  -3   1  19     1097.42     1149.96     44.43 o 
  -1   1  19     3240.32     2878.89     56.46 o 
   1   1  19     2859.82     3131.86    145.27 o 
 -22   2  19     1596.71     1888.01    107.51 o 
 -20   2  19      117.15      222.49     55.83 o 
 -18   2  19     1540.36     1479.32     88.33 o 
 -16   2  19     3518.51     3433.19    117.72 o 
 -14   2  19     4633.91     4568.42    128.79 o 
 -12   2  19     5580.76     5254.31    132.39 o 
 -10   2  19     5977.46     5872.44    202.94 o 
  -8   2  19     7163.98     6910.57    150.51 o 
  -6   2  19     2944.43     2704.21     73.86 o 
  -4   2  19        9.47       23.62     20.24 o 
  -2   2  19      300.28      204.95     33.14 o 
   0   2  19     1555.63     1545.38     50.65 o 
   2   2  19     4280.68     4498.86    181.96 o 
 -21   3  19     1700.69     1664.22    101.13 o 
 -19   3  19     3414.09     3154.01    124.34 o 
 -17   3  19     2230.93     2136.58    121.16 o 
 -15   3  19      500.45      668.39     62.76 o 
 -13   3  19      506.90      612.56     58.10 o 
 -11   3  19        0.54        8.36     28.47 o 
  -9   3  19      320.58      238.63     33.26 o 
  -7   3  19     1776.88     1744.39     53.40 o 
  -5   3  19     4631.29     4373.57     91.38 o 
  -3   3  19     5718.06     5480.68     96.68 o 
  -1   3  19     1297.36     1410.51     77.74 o 
   1   3  19     1245.18     1151.46     71.10 o 
 -20   4  19      300.25      285.69     64.51 o 
 -18   4  19       23.60      107.09     46.57 o 
 -16   4  19      196.52      120.71     45.32 o 
 -14   4  19      157.87      138.73     43.42 o 
 -12   4  19     1010.41     1156.13     69.00 o 
 -10   4  19     1285.95     1353.18     60.34 o 
  -8   4  19     1282.45     1181.65     52.01 o 
  -6   4  19      801.85      801.69     58.90 o 
  -4   4  19      302.98      256.34     30.76 o 
  -2   4  19     1404.49     1393.06     54.41 o 
   0   4  19      658.77      474.08     54.07 o 
   2   4  19      279.35      191.10     66.16 o 
 -19   5  19      114.81       77.81     46.74 o 
 -17   5  19      290.01      181.19     51.07 o 
 -15   5  19      245.21      202.85     48.80 o 
 -13   5  19      254.25      276.20     48.32 o 
 -11   5  19        0.22        8.61     33.02 o 
  -9   5  19      815.80      649.58     53.87 o 
  -7   5  19      195.71      207.48     31.36 o 
  -5   5  19      201.19      180.56     24.02 o 
  -3   5  19       13.98       -6.25     21.32 o 
  -1   5  19        9.23       47.52     25.18 o 
   1   5  19      352.57      219.19     55.53 o 
 -20   6  19       41.95       55.21     47.28 o 
 -18   6  19      420.86      515.61     68.50 o 
 -16   6  19     3195.10     3631.48    184.19 o 
 -14   6  19     2066.21     1930.66     92.26 o 
 -12   6  19     4609.22     4783.87    143.60 o 
 -10   6  19     6049.39     5742.93    258.40 o 
  -8   6  19      922.53      809.33     44.61 o 
  -6   6  19      665.46      541.41     46.54 o 
  -4   6  19       42.15       69.59     30.23 o 
  -2   6  19     1485.35     1550.91     54.30 o 
   0   6  19      330.38      283.24     57.54 o 
 -19   7  19     4434.93     4657.66    160.80 o 
 -17   7  19     5035.57     5466.78    216.88 o 
 -15   7  19     1389.45     1332.69     90.34 o 
 -13   7  19     1058.99     1245.16     77.28 o 
 -11   7  19       42.53       20.08     24.86 o 
  -9   7  19     1297.27     1470.38     68.64 o 
  -7   7  19     2017.54     2112.61     67.31 o 
  -5   7  19     4006.49     3896.24     81.01 o 
  -3   7  19     8470.01     8542.93    161.09 o 
  -1   7  19     3676.56     3506.99     83.96 o 
 -18   8  19        0.49       14.05     41.07 o 
 -16   8  19      513.43      512.85     66.93 o 
 -14   8  19     1956.03     2067.67     90.11 o 
 -12   8  19     2716.65     2365.88     88.13 o 
 -10   8  19     2349.11     2161.80     70.17 o 
  -8   8  19     2211.35     2509.85     72.66 o 
  -6   8  19      576.91      520.28     41.42 o 
  -4   8  19       56.56       87.32     30.24 o 
  -2   8  19       18.61       29.87     24.57 o 
 -17   9  19      527.68      541.91     56.95 o 
 -15   9  19      880.20      826.68     73.86 o 
 -13   9  19       58.99       21.21     32.71 o 
 -11   9  19        0.15      -31.39     32.46 o 
  -9   9  19       55.12       86.11     36.64 o 
  -7   9  19      494.00      502.48     42.52 o 
  -5   9  19      882.60      741.63     52.40 o 
  -3   9  19       47.24       12.04     30.17 o 
 -14  10  19       80.19       85.98     41.05 o 
 -12  10  19      853.99      748.15     62.80 o 
 -10  10  19     1601.80     1820.60     80.02 o 
  -8  10  19      328.72      344.56     63.76 o 
  -6  10  19        0.73       33.79     31.57 o 
  -4  10  19        3.84       16.53     32.40 o 
 -11  11  19        3.22       57.22     37.47 o 
  -9  11  19      878.47      886.24     75.56 o 
  -7  11  19     2908.35     3374.81    107.28 o 
 -20   0  20     3204.29     3214.56    209.99 o 
 -18   0  20     2132.11     2183.36    155.14 o 
 -16   0  20      238.54      217.13     64.38 o 
 -14   0  20     1011.40      834.71     84.38 o 
 -12   0  20     1845.32     1842.15    233.47 o 
 -10   0  20     7014.92     6756.58    207.09 o 
  -8   0  20     9635.32     9512.20    278.13 o 
  -6   0  20     6221.12     5784.54    124.70 o 
  -4   0  20     4349.53     4313.99    130.03 o 
  -2   0  20      271.34      216.79     41.03 o 
   0   0  20        0.56      128.02     72.53 o 
 -19   1  20     1769.75     1671.09     98.21 o 
 -17   1  20     5438.19     5136.29    156.43 o 
 -15   1  20     3148.90     2914.81    110.93 o 
 -13   1  20     1795.38     1832.94     92.17 o 
 -11   1  20     1550.11     1623.02     78.30 o 
  -9   1  20      431.79      480.05     50.73 o 
  -7   1  20      279.27      194.54     27.20 o 
  -5   1  20     1961.48     1752.89     51.68 o 
  -3   1  20     3042.34     2949.64     69.17 o 
  -1   1  20     1169.66     1214.17     62.95 o 
 -20   2  20       28.01      -39.68     45.07 o 
 -18   2  20        3.18       28.14     40.93 o 
 -16   2  20       35.06       15.47     37.07 o 
 -14   2  20       86.73       31.21     36.15 o 
 -12   2  20      201.11      170.82     43.92 o 
 -10   2  20       33.73       84.12     36.86 o 
  -8   2  20      429.72      391.88     61.02 o 
  -6   2  20      859.02      758.02     69.00 o 
  -4   2  20        1.76       38.62     24.04 o 
  -2   2  20       11.91       34.36     24.01 o 
 -19   3  20       77.53       99.61     62.69 o 
 -17   3  20      262.43      382.17     60.35 o 
 -15   3  20      202.27      269.43     52.47 o 
 -13   3  20       34.83      110.16     41.98 o 
 -11   3  20      190.33      263.41     47.06 o 
  -9   3  20        4.43       46.15     33.27 o 
  -7   3  20      120.85       71.41     26.14 o 
  -5   3  20      144.83       73.45     31.39 o 
  -3   3  20     1295.99     1444.02     54.21 o 
  -1   3  20     1758.83     1615.90     58.30 o 
 -18   4  20        4.41        7.77     36.74 o 
 -16   4  20       22.91       57.59     42.05 o 
 -14   4  20      611.93      589.41     63.57 o 
 -12   4  20     2293.46     2334.46     95.86 o 
 -10   4  20     3183.13     3100.08    111.31 o 
  -8   4  20     3775.22     3515.90     92.76 o 
  -6   4  20     3587.03     3276.22     73.63 o 
  -4   4  20      888.64      899.49     81.25 o 
  -2   4  20      133.86       82.95     30.93 o 
 -17   5  20     1156.47      902.33     79.03 o 
 -15   5  20     2726.44     2717.12    134.37 o 
 -13   5  20     4207.12     4265.68    141.26 o 
 -11   5  20     1146.78     1155.94     77.58 o 
  -9   5  20      121.50      150.91     41.33 o 
  -7   5  20       45.92       49.69     36.84 o 
  -5   5  20     3334.97     3296.73     91.56 o 
  -3   5  20     2714.08     2470.88     72.84 o 
 -16   6  20        3.05       51.40     47.47 o 
 -14   6  20      167.88      194.40     50.79 o 
 -12   6  20     1401.67     1617.30     85.65 o 
 -10   6  20     2113.23     2124.92     97.84 o 
  -8   6  20     1116.41     1021.70    114.52 o 
  -6   6  20     2014.40     2068.22     76.20 o 
  -4   6  20      849.78      612.93     66.69 o 
 -15   7  20       50.53      102.31     47.90 o 
 -13   7  20       59.92       41.50     43.32 o 
 -11   7  20       54.52      116.01     46.59 o 
  -9   7  20      117.96      111.49     45.20 o 
  -7   7  20        0.10      -21.80     29.75 o 
  -5   7  20      466.94      462.30     51.61 o 
 -14   8  20      613.57      642.50     98.06 o 
 -12   8  20     1804.67     2119.55    117.22 o 
 -10   8  20      794.67      775.23     53.64 o 
  -8   8  20     1623.86     1670.58     72.56 o 
  -6   8  20     3577.80     3594.55     89.82 o 
 -11   9  20     1970.62     2032.49     86.57 o 
  -9   9  20      874.53      610.65     49.30 o 
 -17   1  21      689.00      581.17     61.87 o 
 -15   1  21     2010.72     2217.02    110.37 o 
 -13   1  21     4455.71     4696.81    160.96 o 
 -11   1  21     2293.27     2226.59     93.69 o 
  -9   1  21      590.30      560.21     52.03 o 
  -7   1  21      750.64      538.36     56.57 o 
  -5   1  21       80.78       45.92     25.05 o 
 -16   2  21       17.94        2.51     34.51 o 
 -14   2  21       25.31       30.48     38.59 o 
 -12   2  21      559.00      615.81     62.42 o 
 -10   2  21      978.73      853.04     70.27 o 
  -8   2  21      896.84      603.87     56.42 o 
  -6   2  21     3859.53     3747.93     94.06 o 
  -4   2  21     4787.79     4811.17     96.65 o 
 -15   3  21     2468.89     2360.91    119.88 o 
 -13   3  21     1509.45     1441.94     97.40 o 
 -11   3  21     2526.40     2743.24    125.70 o 
  -9   3  21     2416.21     2630.87    103.07 o 
  -7   3  21      292.48      221.83     50.89 o 
  -5   3  21        0.16      -24.84     29.33 o 
 -16   4  21        0.78       12.11     38.15 o 
 -14   4  21       99.11      141.78     52.22 o 
 -12   4  21      136.53      149.36     58.96 o 
 -10   4  21        8.38       20.62     36.49 o 
  -8   4  21     2008.44     2062.80    102.12 o 
  -6   4  21      790.77      609.92     67.04 o 
 -13   5  21      776.23      636.59    128.86 o 
 -11   5  21      153.17      128.80     48.49 o 
  -9   5  21        5.01      -19.00     36.91 o 
  -7   5  21        0.81       89.53     54.57 o 
 -12   6  21      603.83      526.43     63.28 o 
 -10   6  21      869.91      960.33    129.00 o 
                                                 
